# Supplementary material for: Assessment of genetic susceptibility in patients with oral squamous cell carcinoma: a systematic review and meta-analysis
Source: Commun Med (Lond). 2026 Mar 20;6:406. doi: 10.1038/s43856-026-01398-9 (PMC13396505; doi:10.1038/s43856-026-01398-9)
Supplement: Supplementary file 4 — Supplementary Data 1 [file 43856_2026_1398_MOESM4_ESM.xlsx]

## Sheet: Sheet1
Sr. No.	First Author	Year	Country	RACE/Ethenicity	No. OSCC cases	Males	Females	No. of controls	Smokers	Chewers	Alcohol	Mixed	Genetic abnormality	Genotype	Allele modification	AOR/OR	AOR smoking	AOR chewing	AOR Alcohol	AOR for Mixed habit Tobacco+Alcohol
1	C. MATTHIAS	2009	Germany	Caucasians	123			113					TNF		B3	2.7
2	Yayun Gu	2016	China	Han	483	357	153	910	259				TERT	rs2736100	G	1.8
3	Guojun Li	2003	USA	Non Hispanic	206			1229	245		361		P73		G4+C AT+AT	1.54	1.77		1.26
4	Limin Miao	2015	China	Han	462			1552	261		255		pri-miR-101-1	rs578481		1.19	1.06.		1.16.
														rs705509		0.85	0.93		0.83
5	Limin Miao	2016	China	Han	462			1552	261		255		miR605	rs2043556	Dominent model	0.71	0.66		0.7
															Additive model	0.74,
													miR 196a2	rs11614913	Dominent model	1.36	1.25		1.18
															Additive model	1.28
6	Yi Fang Ding	2022	China	Han	1184	1184	0	1189	996	873	551		HRH1	rs901865	CT	1.34
															TT	1.242
														rs346074	CT	1.061
															TT	0.949
7	Owen M. Wilkins	2017	USA	Non Hispanic	712			2407	595				CLEC2D,	rs16914640,		1.6
														rs7306991		1.45
													KDM8	. rs1134367		0.68
													RUNX1	rs2018329		0.43
													Ancestory informative marker	rs1373756		0.61
8	Shailendra. S. Maurya	2015	India	Indo-aaryan	300	300	0	750	140	160	125		cytochrome P450s (CYPs)	CYP1A12A		1.77,	CYP1A1*2A- Wt/smoker -5.12 Variant/smoker-7.60	CYP1A1*2A- Wt/chewer -2.03 Variant/chewer-2.77	CYP1A1*2A- Variant Alc-2.25
														CYP1B12		2.01	CYP1A1*2c- Wt/smoker -6.23 Variant/smoker-6.26	CYP1A1*2c- Wt/chewer -2.49 Variant/chewer-2.48	CYP1A1*2c- Variant Alc-1.74			Variant/smoker-- OR 6.26 (4.02–9.74)
														CYP2E15B		4.26	CYP1B1*2- Wt/smoker -5.59 Variant/smoker-5.67	CYP1B1*2- Wt/chewer -2.53 Variant/chewer-2.48	CYP1B1*2- Wt/Alc -1.84 Variant/Alc-1.21
														CYP2E16		2.17	CYP1B1* 3- Wt/smoker -4.98 Variant/smoker-3.71	CYP1B1* 3- Wt/chewer -2.11 Variant/chewer-1.90	CYP1B1* 3- Non significant
													glutathione-S-transferase	GSTM1		1.7	CYP2E1*5B- Wt/smoker -5.22 Variant/smoker-18.06	CYP2E1*5B- Wt/chewer -2.39 Variant/chewer-8.77	CYP2E1*5B- Wt/alc— 1.55 Variant/alc- 4.87
																	CYP2E1*6 - Wt/smoker -8.17 Variant/smoker-13.41	CYP2E1*6 - Wt/chewer -1.79 Variant/chewer-3.55	CYP2E1*6 -- Variant/alc-- 2.38
																	GSTM1 - Wt/smoker -3.69 Variant/smoker-9.39	GSTM1 - Wt/chewer -4.90	GSTM1 - null/alc—OR 2.88
9	Ana Lıvia Silva Galbiatti	2012	Brazil	White and mixed	129			531					methylenetetrahydrofolate reductase (MTHFR)	rs1801133	C677T		0.8		0.81
														rs1801131	A1298C	1.81	2		1.69
10	R Sharma	2010	India	Indo-aaryan	73			201	176		114		ACYP2A13	T478C⁄T494C		0.78	2.09		1.29
														C578T		0.99
														C3375T		0.86
														UGT1A7:T-57G		0.98
														C. UGT1A7 P		1.36	7.1		3.91
11	Roshni Roy	2013	India	Indo-aaryan	451	279	156	452	87	251		113	mir-196a2	rs11614913	C/T	1.3
													mir-146a	rs2910164	G/C
													mir-26a-1	rs7372209	C/T
													mir-423	rs6505162	A/C
													mir 219-1	rs213210	A/G
													mir-137	rs2660304	G/T
													mir-34b	rs2187473	T/C	0.7	0.6
													mir-29a	rs24168	A/G		1.5
													Ran	rs14035		2.3		3
													Gemin 3	rs197412		0.6
13	Tridiv Katiyar	2010	India	Indo-aaryan	529			1250	363	181	179		GSTM 1			1.82	9.44	4.67	2.91
													GSTT1			1.42	7.28	3.4	2.36
													GSTP1			0.79	4.21	1.87	1.12
14	Zhiyao Yuan	2012	China	Han	471	309	162	900	223		218		10q23	rs2274223	A > G	2	1.97		3.31
15	Zhengdong Zhang	2010	USA	Non Hispanic	222			1234	563		533		MGMT gene	rs1711646			1.26		1.28
16	Mariangela Torreglosa Ruiz	2012	USA	Non Hispanic	97			522	39		34		Kiss 1 gene			0.51	1.18		1.5
17	Divya Tandon	2017	India	Indo-aaryan	200	150	50	200	86	39	121	50	miR-499	rs3746444	CT	1.4	2.4
															CT+TT	1.37	1.41
															T	1.95
18	Seram Anil Singh	2015	India	indo-aaryan	63			200	60	72	44	122	CYP1A1	T3801C	TC	1.5	3.42	4.91	1.91	6.08
															CC	2.99	7.55	10.8	6.51	7.09
															TC+CC	1.8
19	Brock C. Christensen	2010	USA	non Hispanic	269	185	84	555	269		269		MIR196A2	rs11614913	C	0.69	2.6		1.5
															CT	0.7
															TT	0.7
20	Ana S. Neumann	2005	USA	Non Hispanic	216			545	277				MTHFR	C677T		1.67	3.08		2.7
														A1298C
														G1793A
21	Erich M. Sturgis	2002	USA	Non Hispanic	109			313	66		74		ERCC	ERCC1 8092	CC	1.15	1.46		1.4
														ERCC2/XPD 23591	GA/AA	1.28
														ERCC1+ERCC2	GA/AA	1.78
22	Don Hang	2016	China	Han	462			1552	261		255		SOCS3	rs2280148		1.28	1.06		1.15
														rs8064821	AC/AA	0.82	0.85		0.78
														rs4969168
23*	Hsin-I Huang MS	2018	Taiwan	Han	262	268	14	324	235	249	202		The APE1	ASP/ASP
														ASP/GLU			4.05	36.97	1.11
														GLU/GLU		1.26
24	Martin Lacko	2009	Netharland	Dutch	82			427	398		374
25*	Mausumi Mujumdar	2012	India	Indo-aaryan	309			389	53	174	14	79	NAT1	Np- 445	G/A	0.9	0.8	1.1		1.1
														NP -1088	A/A	1
														Np – 1095	A/A	1
														Rapid acetylation	G-G-A-A	0.9
26*	Q.-Y. GUO	2017	China	Han	362	189	173	742	222		228		LncRNA H1	rs2735971		0.83	1.32		1.33
														rs217727		1.22
														rs2839698		0.89
														rs3024270		1.11
27*	Prithvi Kumar Singh	2017	India	Indo-aaryan	300	202	98	300	94	182	44		interleukin 2	(−330A>C)	A/A
															A/C	3	3.18	2.95	1.759
															C/C	1.8
28*	Ching Hao Li	2020	Taiwan	Minnan	958	728	230	958	668	508	648		interleukin 12 A	rs568408		1.21	0.98	0.98
														rs2243115		1,31	1.13	1.13
29*	Mu-Kuan Chen	2009	Taiwan	Han	174	262	85	347	122	52	207		HIF-1 ɑ	C1772T	CC	2.17
															TT	2.29	20.2	36.63	1.759
														G1790A	GG	3. 1
															AA	3.36	47.54	75.2
														C1772T+ G1790A		2.17
30*	Hsueh-Ju Lu	2022	Taiwan	Han	1324	1191	133	1199	1115	989	625		TNFSF15	rs3810936		1.008	0.609	0.679	0.983
														rs6478108		0.967
														rs6478109		0.995
31*	Kuo-Jung Su	2015	Taiwan	Han	700			1200	636	199	237		FUT2	rs281377	TC+CC	0.8	0.531	9.8	1.759
														rs1047781	AT+TT	1.084	1.862	2.17
														rs601338	GA+AA	1. 160
														rs602662	GA+AA	1.1 60
33*	Feng-Yan Lin	2015	Taiwan	Han	618	596	22	560	220	93	214		MTNR1A	rs2119882		0.933	9.475	41.998
														s13140012		0.94	8.36	27.958
														rs6553010		0.783	5.329	23.652
34*	Fa Chen	2018	China	Han	427	269	156	488	213		167		NFKB1and NFKBIA	rs28362491		1.58	2		1.68
														rs72696119		1.62	1.93		1.49
														rs2233406		1.28
														rs2273650		1.05
35	Chao Huang,	2019	China	Han	91	52	39	100	59				ARUKA	T91A		3.1	10.267
														G169A		4.77	12. 207
37*	Ming-Hsien Chien	2013	Taiwan	Han	470	470	0	426	202	90	185		VEGF-C	rs3775194,	GC+CC	0.781	2.695	14.501
														rs11947611,	AG+GG	1.242	8.066	19.03
														rs1485766,	CA+AA	0.946	2.94	15.676
														rs7664413,	TT	2.541	18.1	24.22
														rs2046463	GG	2.54
38*	Po-Yu Yang	2016	Taiwan	Han	741	25	716	601	634	583	421		Maspin gene	rs1455555	A/G	1.23	1.11	1.29	1.42
														rs2289519	C/T	1.03	1.09	0.19	1.4
														rs2289520	G/C	2.18	1.9	2.25	3.7
39*	Immaculate Francis	2020	India	Indo-aaryan	103	21	82	206					EGLN1 gene	rs479200 :		1.99
40*	Ming-Hsien Chien	2011	Taiwan	Han	240	231	9	240					IL 23			0.871
													IL23R			1.402
41*	Sreelekha T T	2001	India	indo-aaryan	98	80	18	60				98	CYP1A1			5.28
													GSTM1			1.34 4
													GSTT1			2.475
42*	Enjiao Zhang	2017	China	Han	340	270	70	340	225				miR-196a2	rs11614913	TC	1.01	1.531
													miR-146a	rs2910164	CG	1.73	2.713
													miR-499	rs3746444	CC	3.154	3.013
43	Katarzyna Malinowska	2016	Poland	Polish	119	71	48	102					TC2 C776G		G	1.6761	1.1688		2.0263
															G/C	2.4146
															G/G	4.3875
44*	Hsiu-Ting Tsai	2013	Taiwan	Han	567	545	25	559	482	433	336		IL 18 Gene	rs1946518 670 A/C	AA	1.04	1.2	1.66	2.38		Non areca consumption -- IL 18 607-- 1.03, il 18 137--1.32, IL 18 Combination -- 1.43
														rs187238 137G/C	GC	1.64	1.66	2.02	4.04		Non alcohol consumption -- IL 18 607-- 0.63, il 18 137--1.19, IL 18 Combination -- 0.72
														IL 18 Gene Combination		1.43	1.55	1.54	5.81		Non tobacco consumption -- IL 18 607-- 0.93, il 18 137--1.73, IL 18 Combination -- 1.36
45	Chu Chen	2001	USA	Non Hispanic	341	239	102	552	211	20	296		N-Acetyl transferases 1 and 2 (NAT2)	slow		1.2	6.2		3.7
														Intermediate		1	7.4		6.6
46*	Chia-Jui Weng	2012	Taiwan	Han	363	353	10	506	304	274	235		MMP-14-165	rs1003349	GT+TT	0.955
													MMP 14-7096	rs2236307	TC+CC	0.596
													MMP-14-8153	rs3751489	GA+AA	1.015
													MMP14+6767,		GA/AA	0.716
													MMP14+6767 G, +6727-C, +7096-T, +8153-G			7.018
47*	Hetal D Shah	2019	India	Indo-aaryan	500			500		475	35		ETV 6	rs2051526		1.64
													NFATC2	rs6021247		2.32
															GG	2.77
													SND1	rs3757769		1.22
														r s7778413	CC	34.6
																2.86
													TCF7L2	rs7085532		3.45
													SOX5	rs11047417		0.47
													NF1b-	rs10961490		0.44
48*	Xiaoxiao Wan	2015	China	Han	113	78	35	184	61		38		PIK3CA	rs1607237		1.477
														rs17849079		1.634
														rs2677764		1.202
														rs2699887		0.202
														rs4975596		1.513
														rs6443624		1.634
														rs7651265		1.64
														rs7736074		1.154
49*	Ming-Yu Lien	2017	Taiwan	Han	862	862	0	1192	634	199	236		CCL4	rs1634507	TT	1.479		17.563
															T	1.163
														rs10491121	GG	1.072		20.247
														rs1719153	TT	1.066		15.476
50*	Chang-Fang Chiu	2008	Taiwan	Han	592			584	145	72	160		ERCC Gene	ERCC6 codon 399	AA	1.82	2.36	2.72	1.5
														ERCC6 codon 1097	G/G	0.94
														ERCC6 codon 1413	G/G	0.38
51*	Hsin-Lin Cheng	2016	Taiwan	Han	761	761	0	1199	672	612	434		WWOX gene	rs11545028,	TT	1.824
														rs12918952,	G/A + A/A	1.265
														rs3764340,	CG+GG	1.154
														rs73569323,	CT+TT	0.69
														rs383362	GT+TT	1.034
52*	Ming-Hsui Tsai	2005	China	Han	130	120	10	105	116	95		96	IL4 Promoter	590	CC	6
															TT	1.8
53*	Ming-Hsien Chien	2011	Taiwan	Han	251	242	9	347	204	195	162		E-cadherin	347	G/GA	3.64	140.09	3 90
															GA/GA	3.77	108.23	25.59
															Any Genotype		181.8 9	52.39
														160	C/A	0.62	48.37	3.75
															A/A	0.33	9.5	9.9
															Any Genotype		13.12	13.45
54*	Wendy D ’Souza	2017	India	Indo-aaryan	500	462	38	500	500				FHIT	rs11130760		1.41
													SMAD4A	rs1957358		1.44
													ANKRD17	rs2306058		0.72
													POLE	rs4883543		1.12
													UBE2E2	rs12637722		1.1
													CAMK4	rs1457115		1.13
													GALNT5	rs2353292		1.17
													CTSB	rs709821		1.29
													COL25A1	rs2194861		1.3
													MGAT5B	rs4789378		1.19
													ACOXL	rs3827538		1.03
													WWOX	rs2667552		1.11
55*	Tsung-Te Chung	2011	Taiwan	Han	341	341	0	415	290	263	223		RECK	rs10814325	TC/CC	0.89	6.68	7.62
														rs16932912	GA/AA	1.21	18.57	25.33
														rs11788747	AG/GG	0.82	6.87	9.37
														rs10972727	AT/TT	0.81	11.57	10.65
56*	Abitha Murali	2014	India	Indo-aaryan	445	293	152	449	23	187	39	164	Cyclin D1-1	rs647451		0.52
													Cyclin D1-2	rs9344		1.05
													Cyclin D2	rs3217901		0.54
													Cyclin D3	rs1051130		1.01
													Cyclin E1	rs1406		0.7
													Cyclin H	rs3093816		0.57
													Cyclin-dependent kinase-5	rs2069459		1.26
													Cyclin-dependent kinase inhibitor	rs34329		3.46
													Retinoblastoma 1-1	rs3092904		3.46
													Retinoblastoma 1-2	rs12430215
57*	Karolina Gołąbek	2021	Poland	Polish	94			99	65		64	51	E2F2	rs6667575	A/G	1.79	00:11:00
														rs3218121	A/G	127.51
														rs3218211		1.34
														rs3218148		1.07
														rs3218203		1.17
58*	Ming-Hsien Chien	2012	Taiwan	Minnan	462	444	18	519	388	353	285		CA9	rs2071676	AG	1.24	18.568	23.896
														rs3829078	AG	0.901	3.207	14.249
														rs1048638	AA	2.755	4.987	16.798
														376del393		2.08	14.355	12.848
59	Chunying Li	2010	USA	Non Hispanic	295			1052	361		524		CASP8 −	652 6N	AGTAAG /−)-- del/del	0.8
															AGTAAG /−)-- ins/del	0.65	0.66		0.69
															Oral cavity	1
														D302H	DH	1
															DD	1.07
60*	Andressa Barbosa	2015	Brazil	White and mixed	101	81	20	102	73					MTHFR C677T	CC	0.946
														MTHFR A1298C	TA	1.048
														CBS 844ins68	TC	0.851
61*	Mariana Bisarro dos Reis	2012	Brazil	European descendants - 134; African descendants - 14 Asian descendants - 2	150	122	128	150	129	Not mentioned	Not mentioned	Not mentioned	XRCC1 gene	rs:1799782	Arg194Trp	0.82
														rs: 25487	Arg399Gln	0.94
													XRCC3 gene	rs: 861539	Thr241Met	0.72	Not analysed	Not analysed	Not analysed
62*	Mu-Kuan Chen	2010	Taiwan	Han	216	207	9	344	298		139	Areca consumers - 168	MCP-1-2518G/A		AA	1	1		1
															AG	0.63	0.63		0.8
															GG	0.8	0.8		69
															AA	1	1		1
															AG OR GG	0.69	0.69		0.75
													CCR2 V64I		GG	1	1		1
															GA	1.84	2.59		2.69
															AA	1.31	2.45		2.02
															GG	1.0	1	Not analysed	1
															GA OR AA	2.11	2.57		2.59	NIL
63*	LIANG-CHUN SHIH	2019	Taiwan	Han	788	599	189	956	595	661 (BETEL QUID)	560		CASP8 rs3834129		II	1	1		1
															ID	0.89	0.95		0.92
															DD	0.83	0.87		0.85
															ID+DD	0.86
															I	1
															D	0.9				nil
64	Lakshmi Balaji	2011	India	Indo-aaryan	157			132					CYP2E1 Gene Polymorphisms	rs3813867	dominant	0.71
															additive	0.715
														rs2031920	dominant	0.71
															additive	0.715				nil
65*	Rahmi Amtha	2009	Indonesia	Iindonesian	81	50	31	162	65		smoking and alcohol: 14		GSTM1	GSTM1	wild type	1
															Null	1.19
													GSTT1	GSTT1	wild type	1
															Null	1.19
													CYP1A1	CYP1A1	wild type	1
															polymorphism	0.7	Not analysed	Not analysed	Not analysed	nil
66*	YI-WEN HUNG	2017	Taiwan	Han	788	599	189	956	595	506	560		MMP -8	C-799T	CC	1
															CT	0.89
															TT	0.82
															CT+TT	0.84
															Allele C	1
															Allele T	0.83
														Lys460Thr	AA	1
															AC	0.86
															CC	NOT GIVEN
															Allele A	1
															Allele C	0.89
														VAl436Ala	TT	1
															Allele T	1	Not analysed	Not analysed	Not analysed	nil
67*	S.C. Buch	2002	India	Indo-aaryan	297			450	Bidi smoker – 74/285 cases Cigarette smoking – 23/285 cases	Tobacco chewing – 105/285			GSTM1	GSTM1	NULL	3.2	Bidi smoking - 3.7; Cigarrete smoking - 5.7	3.7	Not analysed	nil
													GSTM3	GSTM3	A/B	1.07
															B/B	1.1
													GSTT1	GSTT1	NULL	1.6
68*	Yu-Ting Chung	2009	Taiwan	Han	160	160		218	146	139	93		SULT1A1		Hta, wild-type	1	1.67 (0.74–3.77)	45.36 (21.10–97.51)	Not analysed	nil
															HTb, haplotype with 638G.A (Arg213His) polymorphism	0.91
															HTc, haplotype with at least one of the other polymorphisms	3.24
69*	Sung-Hsien Huang	2010	Taiwan	Han	176	162	14	110	158	156	141		MGMT GENE	MGMT 53 C	MGMT 53 C	1	not shown	not shown	Not analysed	nil
														T(Leu53Leu)	T(Leu53Leu)	0.21
														84 C > T (Leu84Phe)	84 C > T (Leu84Phe)	1.01
70*	Shigehiro Tamaki	2007	Japan	Japanese	123	58	65	188					major histocompatibility complex class I chain-related gene A (MICA)		A5.1	1.707	Not analysed	Not analysed	Not analysed	nil
															microsatellite frequency of the MICA-A5.1	1.664
71*	Sukumaran Anil	2016	India	Indo-aaryan	100	68	32	100	72		64		Poly (ADP-Ribose) Polymerase 1 Variants	rs1136410	TT	REF	REF	Not analysed	Not analysed	Nil
															TC	1.495	1.493
															CC	3.986	12.615
															T	REF	REF
															C	1.909	2.547
														rs3219090	TT	REF	REF
															TC	1.083	1.343
															CC	3.192	1.292
															T	REF	REF
															C	1.112	1.125
72*	Yun Wang	2013	China	Han	186	116	70	186					TRAF6	rs5030486	AA	1		Not analysed	Not analysed	Nil
															AG	0.252
															A	1
															G	0.266
													MYD88	rs6853	AA	1
															AG	1.365
															A	1
															G	1.348
													MAPK14	rs8510	AA	1
															AG	0.613
															A	0.977
															G	0.729
													MAP3K7	rs2131906	AA	1
															AG	1
															A	1
															G	1.534
													TLR6	rs5743823	AA	1
															AG	2.011
															A	1
															G	2.005
													TLR4	rs7869402	AA	1
															AG	0.252
															A	1
															G	0.266
73*	SYED RIZWAN HUSSAIN	2016	India	Indo-aaryan	232	137	95	221	109	172	68		IL10	A1082G	AA	-
															AG	1.1-1.2	2.27	3.16	2.27
															GG	0.55-14.1	2.6	2.49	2.76
															A	1
															G	1.2-2.2	1.69	3.67	1.77
74*	Yin-Hung Chu	2012	Taiwan	Han	470	470		425	409	Betel nut - 371	295		miRNA146a rs2910164	miRNA146a rs2910164	CC	1
															CG	1.24
															GG	1.01
															C allele	1
															G allele	1.07
													miRNA149 rs2292832	miRNA149 rs2292832	TT	1
															CT	0.96
															CC	1.3
															T allele	1
															C allele	1.09
													miRNA196 rs11614913	miRNA196 rs11614913	TT	1
															CT	1.31
															CC	0.64
															T allele	1
															C allele	0.88
													miRNA499 rs3746444	miRNA499 rs3746444	TT	1
															CT	1.89
															CC	4.2
															T allele	1
															C allele	1.94
75*	Raktim Borkotoky	2019	India	Indo-aaryan	152	109	43	190	27	12	24	14	XRCC1 gene	XRCC1	194	1.878	2.182	1.527	2.01
															280	1.152	3.818	3.818	3.144
															399	1.566	0.342	0.553	0.414
76*	R. Sailasree	2010	India	Indo-aaryan	130	88	42	139	Not mentioned	Not mentioned	Not mentioned	Not mentioned	MTHFR gene	C677T	CC	1
															CT+TT	0.35
														A1298C	AA	1
															AC	1.46
															CC	0.7
															AA+AC	1
															CC	0.55
															AA	1
															AC+CC	1.15
78*	Chia-Fang Hsu	2008	Taiwan	Han	600	446	154	600	452	Areca - 377	423		Ku80	G-1401T	GG	1
															GT+TT	1.276
79*	C. Yapijakis	2007	Greece	Greek	144	116	28	153					VEGF		T/T	1.72
															C/C	1
															C/T	1.79
80*	Ravinder Kaur	2005	India	Indo-aaryan	60			45					IGF-2		3580 IGF-2-Msp1	4.6
													INS		1127 INS-Pst1	1.5
81*	Chun-Wen Su	2015	Taiwan	Han	747	747	0	1200	661	601	425	Not mentioned	TIMP3 gene	rs9619311	TT	1
															TC	969
															CC	697
															TC+CC	0.947
														rs9862	CC	1
															CT	1.516
															TT	1.538
															CT+TT	1.523
														rs11547635	CC	1
															CT	0.944
															TT	0.723
															CT+TT	0.903
82*	CHIA-WEN TSAI	2014	Taiwan	Han	788	599	189	956	595	661	560		XRCC3 gene	rs1799794	GG	1
															AG	0.97
															AA	0.93
														rs45603942	CC	1
															CT	0.98
															TT	1.01
															AA	1
															AG	0.96
															GG	0.8
														rs861530	AA	1
															AG	0.96
															GG	0.8
														rs3212057	GG	1
															AG	1
															AA	1
														rs1799796	AA	1
															AG	0.96
															GG	0.88
														rs861539	CC	1
															CT	1.62
															TT	3.08
														rs28903081	GG	1
															AG	1
															AA	1
83*	Saima Saleem	2013	Pakistan	Pashtun	260	178	82	260	not mentioned	36	Not mentioned	Paan-22, gutka-78, manpuri-52, challiya-11, niswar-61	p53 gene		Pro allele	2.389
84*	Mousumi Majumder	2005	India	Indo-aaryan	310	197	113	348	53	176	Not mentioned	81	XRCC1		XRCC1 codon 194	1.1
															(Trp/Trp+Arg/Trp)	1.1
															XRCC1 codon 280	1.2
															(His/His+Arg/His)	1.1
															XRCC1 codon 399	1
															(Gln/Gln+Arg/Gln)	1
													XRCC3		XRCC3	1
															(Met/Met+Met/Thr)	1
													GSTM1		GSTM1	1.2
															(homozygous deletion)	1
													GSTT1		GSTT1	1.4
															(homozygous deletion)	1.2
													GSTM3		GSTM3	1.1
															(A/A)	1.4
													GSTP1		GSTP1 codon 105	1
															(Ile/Ile)	1.3
86*	Ying-Hock Teng	2009	Taiwan	Han	113	106	7	284					SDF-1	A and G allele	GG	1
															AG	1.93
															AA	0.66
															GG	1
															AG OR AA	1.53
													CXCR4	T allele	C/C	1
															T/C	0.95
															T/T	2.53
															C/C	1
															T/T OR T/C	1.03
87*	Miroslav Brocic	2011	Serbia	Serb	123	91	32	177	81		92		ADHC1	Sspl	wt	1
															ht	2.814
															mut	3.029
															carrier	2.605
														Haelll	wt	1
															ht	0.848
															mut	1.581
															carrier	1.016
													CYP2E1	Rsal	wt	1
															ht	0.734
															mut	0.213
															carrier	0.699
														Ins	wt	1
															ht	0.734
															mut	0.213
															carrier	0.699
89	Paola Gallì	2009	Italy	Italian	283	234	49	295	229		223		p53	p53 intron 3	M carriers	1.3	1-24 packs= 2.97, >24 packs= 8.23
														p53exon4Arg72Pro	Pro carriers	1.07
														p53 intron 6	C carriers	0.99
													p73	p73exon 2 g4A	AT carriers	1.51			18.56
92*	Xu-Dong Yang	2015	China	Han	201	119	82	199	127		133		PTEN	rs1234224	CC	1
															CT	0.89
															TT	1.01
															CT+TT	0.93
															C	1
															T	0.99
														rs3827678	CC	1
															CT	0.94
															TT	1
															CT+TT	0.63
															C	1
															T	1.04
														rs11202600	GG,GT+TT	1
															GC	0.68
															CC	0.61
															TT	1.01
															GG+CC	0.67
															G	1
															C	0.69
														rs17562384	CC	1
															CT	0.83
															TT	3.5
															CT+TT	0.94
															C	1
															T	3.68
														rs2248293	CC	1
															CT	0.81
															TT	1.28
															CT+TT	0.94
															C	1
															T	1.47
93*	Sumana Chatterjee	2009	India	Indo-aaryan	217	68	149						CYP1A1	CYP1A1	m1m1	2.83
															m1m2	0.94
															m2m2	0.65
													GST	GST	GSTM1 Null	0.83
															GST1 Null	6.25
															GSTM1 and GSTT1 Null	5.77
94*	Ana Maria Zarate	2017	Argentina	European	99	63	36	18					TP53	Arg72	Arg72	0.68
														Pro72	Pro72	9.87
95*	Prithvi Kumar Singh	2014	India	Indo-aaryan	272	219	53	185	83	167	38		IL-18	607(C/A)	CA	0.75
															AA	0.74
															Allele A	0.8569
														137	GC	2.23
															Allele C	1.984
96*	Chia-Ming Yeh	2020	Taiwan	Han	1196			1200	1004	betel quid - 875	548		SOX11	rs77996007	TT	1	1.398	betel quid - 10.708	1.499
															TC	1.076
															CC	0.923
															TC + CC	1.042
														rs66465560	TT	1
															TC	0.965
															CC	0.424
															TC + CC	0.929
														rs68114586	Ins/Ins	1
															Ins/Del	0.978
															Del/Del	0.435
															Ins/Del or Del/Del	0.939
97*	In-Ho Cha	2007	Korea	Korean	72	46	26	221	30				CYP1A1	CYP1A1	m1/m1	1	1
															m1/m2	0.8	0.5
															m2/m2	3.3	2.8
															m1/m1+m1/m2	1	1
															m2/m2	3.8	4.4
													GSTM1	GSTM1	GSTM1 homozygous	1	1
															GSTM1 Null	0.7	0.3
98*	Vijaya Bharti	2012	India	Indo-aaryan	130	117	13			116			CTLA4		TACAA	1
															TACGG	0.35
															CACGG	0.34
															TACAG	2.2
															TGCAA	1.76
															TACGA	7.72
															TATAG	2.2
99*	Eleftherios Vairaktaris	2007	Greece	Greek	150	118	32	138					TAFI gene		T/T	0.39
															C/C	1
															C/T	0.77
100*	Edimilson Martins de Freitas	2018	Brazil	white and mixed	79	54	25	130	55		69		IRF6		rs642961	1.47
													WNT3A		rs708111 - 1.12	1.12
													GSK3β		rs9879992	1.67
													8q24		rs987525	1.04
													WNT11		rs1533767	0.62
101*	Chung-Ji Liu	2005	Taiwan	Han	192	173	19	146					TNF-α gene	308 polymorphism and 238 polymorphism	TNF G	2.23
															TNF A/G	2.16
															TNF G/A	0.26
102*	Prithvi Kumar Singh	2015	India	Indo-aaryan	272	219	53	185	83	167	38		TNF-α gene	TNF-α-308G/A,	GG	1
															GA	0.8188
															AA	0.7165
															Allele G	1
															Allele A	0.8186
														TNF-α-238G/A	GG	1
															GA	0.35
															Allele G	1
															Allele A	0.35
103*	DA-TIAN BAU	2007	Taiwan	Han	137	117	20	105					p53	p53	Pro/Pro	1
															Pro/Arg	1.09
															Arg/Arg	2.76
															with Arg	1.53
													CDKN1A	CDKN1A	Arg/Arg	1
															Arg/Ser	1.03
															Ser/Ser	1.64
															with Ser	1.21
104*	Edilmar de Moura Santos		Brazil	white and mixed	126			130					XRCC3, RAD51	rs861539(C/T)	rs861539(C/T)	0.68
														rs1801320(G/C)	rs1801320(G/C)	0.66
														rs1801321(G/T)	rs1801321(G/T)	1.06
105*	Wei‐Chen Hung	2019	Taiwan	Han	567	545	22	560		482	336	Areca nut consumers – 433	Leptin gene	rs7799039	A/A	1	1	1	1
															A/G	1.219	1.044	1.224	1.441
															G/G	1.222	0.673	2.383	1.15
															A/G+G/G	1.22	0.981	1.316	1.389
														rs1137100	G/G	1	1	1	1
															G/A	1.019	1.002	1.694	0.935
															A/A	1.079	2.28	2.397	3.823
															G/A+A/A	1.024	1.004	1.73	0.994
														rs1137101	G/G	1	1	1	1
															G/A	1.116	0.954	1.558	0.752
															A/A	0.95	NA	NA	1.548
															G/A+A/A	1.105	1.003	1.582	0.874
106*	Yun Wang	2014	China	Han	167	104	63	200					integrin α3, integrin αv, integrin β1, integrin β3, integrin β5	rs3809865	TT	1
															TA	0.516
															AA	0.274
															T	1
															A	0.508
														rs2675	AA	1
															AC	1.021
															CC	0.196
														rs17664	A	1
															C	0.903
															GG	1
															GA	1.01
															AA	0.796
															G	1
															A	0.968
														rs11902171	GG	1
															GC	0.63
															CC	NA
															G	1
															C	0.613
														rs1062484	CC	1
															CT	NA
															C	1
															T	NA
107*	Zheng-Guo Cao	2004	China	Han	96	74	22	120		76			MMP-1		2G	2.232	4.235
															2G/2G	2.585
108*	Miki Sato	1999	Japan	Japanese	142	78	64	142					CYP1A1, GSTM1	CYP1A1	m1/m1	1
															m1/m2	0.9
															m2/m2	2.3
														GSTM1	+	1
															-	2.2
109*	Eleftherios Vairaktaris	2008	Greece	Greek	162	130	32	168					IL-6	174G/C	IL-6	8.33
													IL-10	1082A/G	IL-10	2.65
													IL-8	251A/T	IL-8	3.54
													TNF-a	308G/A	TNF-a	15.27
110*	Katarina Zeljic	2012	Serbia	Serb	110	81	29	122	82		110		VDR	Fokl	ff	1
															Ff	1.84
															FF	1.571
															Ff+FF	1.832
													CYP27B1	rs4646536	CC	1
															CT	1.612
															TT	1.317
															CT+TT	1.426
													CYP24A1	rs2296241	AA	1
															AG	0.281
															GG	NOT CALCULATED
															AG+GG	NOT CALCULATED
112*	KUO-TING SUN	2016	Taiwan	Han	788	727	229	956	667	Areca Nut - 506	641		MMP-1	2G/2G		1	1	Areca Nut 1.0	1
														1G/2G		0.84	0.77	0.89	0.88
														1G/1G,		1.03	0.81	1.08	1.04
															2G	1
															1G	0.99
114*	Zakiullah	2015	Pakistan		200			151	61	200		40	GSTT1, GSTM1 and CYP1A1 genes	GSTM1 (Null)		3.019
														GSTT1 (Null)		3.011
														CYP1A1 (Polymorphism		1.121
														GSTM/GSTT (either 1 expressed)		3.627
														GSTM/GSTT (both null)		9.261
														GSTM/GSTT null and CYP1A1 wild type		4.576
														GSTM/GSTT either null and CYP1A		5.593
														All 3 gene polymprhisms		16.1
115*	S. Liu	2000	USA	Caucasian, African-american	171			399					CYP2E1		(c1/c1, c1/c2, c1/c3, c2/c3,c4/c4)	0.51	0.7
116*	Chaokui Wang	2020	China	Han	113	78	35	184	61		75		ERCC1	rs11615	CC	0.745
															CT	1.32
															TT	1.171
															C	0.805
															T	1.243
														rs3212948	CC	1.171
															CG	1.32
															GG	0.745
															C	1.243
															G	0.805
														rs3212961	AA	0.817
															AC	1.157
															CC	0.986
															A	0.94
															C	1.064
														rs735482	AA	0.959
															AC	1.283
															CC	0.726
															A	1.094
															C	0.914
117*	Ming-Hsui Tsai	2004	Taiwan	Han	130	120	10		116	96			Urokinase gene (3'UTR)		T	2.71
118*	Sarika Daripally	2015	India	Indo-aryans	535	300	235	525		232	66		CD95 (FAS,APO-1)	FAS -1377G>A	G
															A	1.1
															GG
															GA	1.04
															AA	1.32
															GA+AA	1.08
														FAS −670 A>G	G
															A	0.91
															GG
															GA
															AA	0.84
															GA+AA	0.91
													CD95L (FASL)	FASL −844 T>C	G
															A	1.15
															GG
															GA	1.22
															AA	1.29
															GA+AA	1.25
119*	Guangping Jing	2012	China	Han	200	162	38	200	158	117	135		p53 gene		Arg/Arg	0.57
															Arg/Pro	1.35
															Pro/Pro	1.19
															Arg allele	0.74
															Pro allele	1.35
120*	Hakan Avci	2018	Turkey	Turks	111	68	43	148		37.8	71.2		XPD		XPD Lys+	2.12
															XPD Gln/Gln+	0.47
															XPD Lys/Gln	1.96
													XPG			XPG - OR not given
121*	Deepika Shukla	2012	India	Indo-aryans	150			150	NM	NM	NM	NM	glutathione-s-transferase	GSTM1	M1		NM	NM	NM
													cytochrome enzymes	CYP1A1	M2MY	12	NM	NM	NM
122*	Yi‐Tzu Chen	2023	Taiwan	Han	1138	1138		1199	965	842	535	NM	A disintegrant and metalloproteinase domain- containing protein 10 (ADAM-10)	rs653765	CT	0.911
															TT	1.011
															CT+TT	0.919
															T allele	0.941
														rs2305421	AG	1.07
															GG	1.399
															AG+GG	1.152
															G ALLELE	1.17
														rs514049	AC	0.886
															CC	2.437
															AC+CC	0.894
															C ALLELE	0.909
														rs383902	TC	0.894
															CC	0.926
															TC+CC	0.896		1.375		1.375
															C ALLELE	0.913
														rs2054096	AT	0.913
															TT	1.088
															AT+TT	0.965
															T allele	1.035
123*	Tianxiao Wang	2023	China	Han	1044			3199	31	NM	18	NM	Carbohydrate sulfotransferase 15 (CHST15)	rs28707473,	additive	1.21	NM	NM	NM
															dominant	1.125
															recessive	1.329
														rs28397695,	additive	1.165
															dominant	1.183
															recessive	1.296
														rs4880792	additive	1.18
															dominant	1.256
															recessive	1.1
124*	Arpita Jha	2023	India	Indo-aryans	120			115	NM	NM	NM	NM	TLR4	N1: rs10759931	AG	0.7194	NM	NM	NM	the TLR-4 (N1-N2-N3-N4: G-C-C-A (O.R.=0.5752, p = 0.0131) and TLR-9 (N5-N6-N7-N8: T-G-T-A (O.R.=0.5438, p = 0.0314); T-G-T-G (O.R.=0.5241, p = 0.036) haplotypes offered protection
															GG	0.625
															AG+GG	0.6835
															G ALLELE	0.753
														N2: rs11536889	GG	1.116
															GC	1.728
															GG+GC	1.437
															C ALLELE	1.426
														N3: rs1927911	CC	1.811
															CT	3.094
															CC+CT	2.02
															T allele	1.821
														N4: rs4986790	AG	2.015
															GG	2.333
															AG+GG	2.042
															G ALLELE	1.86
													TLR9	N5: rs5743836	TC	0.9024
															CC	3.939
															TC+CC	1.434
															C ALLELE	1.839
														N6: rs352140	GA	1.165
															AA	2.195
															GA+AA	1.482
															A ALLELE	1.569
														N7: rs187084	TC	1.569
															CC	1.569
															TC+CC	2.334
															C ALLELE	1.885
														N8: rs352139	AG	0.741
															GG	0.6671
															AG+GG	0.7111
															G ALLELE	0.7898
125*	Karolina Golabek	2022	Poland	Polish	88			88	69	NM	65	NM	LTF	rs1126478	CT	0.82	NM	NM	NM	There were no significant associations between the clinicopathological parameters (such as the T, N and histological grading) and the LTF genotypes in the cancer group. No association was found between the gene expression levels, age, gender, smoking, alcohol consumption, clinical parameters, TNM staging, histological grading and LTF polymorphisms in the tumour and margin samples.
															TT	0.87
															CT+TT	0.85
														rs2073495	CG	1.04
															GG	2.67
															CG+GG	1.51
														rs10865941	CT	2.32
															TT	0.73
															CT+TT	1.46
														rs1042073	AG	1.11
															GG	1.39
															AG+GG	1.28
														rs4637321	AG	4.41
															GG	6.25
															AG+GG	5.45
126	Hongliang Liu	2022	USA	Non Hispanic	631			4493	1485	NM	1596	NM	Polycyclic aromatic hydrocarbons (PAHs) and tobacco-specific nitrosamines (TSNA)	rs4359199	T/C	1.11	1.14	NM	1.22
127*	R-R Rosa	2021	Brazil	White and mixed	28			45	20	NM	24	NM	metallothionein genes	rs1610216 MT2 5’ UTR variant	AG	1.94
															GG	0.34
															AA vs (AG + GG)	1.32
															(AA + AG) vs GG	0.27
														rs11076161 MT1A intron variant	GA	0.9
															AA	4.54
															GG vs (GA + AA)	1.81
															AA vs (GG + GA)	4.7
														rs964372 MT1B intron variant	GC	2.16
															CC	1.92
															GG vs (GC + CC)	2.13
															(GG + GC) vs CC	1.5
														rs8052334 MT1B intron variant	CT	2.1
															TT	1.28
															CC vs (CT + TT)	1.72
															TT vs (CC + CT)	1.33
128*	Galindez MF	2021	Argentina	European	41			38	23	NM	25	NM	XCCR3, XPD TP53 TP53Arg72Pro XPDLys751Gln XRCC3Thr241Met, NFKβ-519.	TP53Arg72Pro rs1042522		3.14	5.09		3.33
														XPDLys751Gln rs13181		1.52
														XRCC3Thr241Met rs861539		1.42
														NFKβ -519 C/T rs 2233408		3.1
129*	Chou CH	2020	Taiwan	Han	1349	1349		1198	1139	1007	641	NM	Insulin-like growth factor 2 mRNA-binding protein 2 -(IGF2BP2)	rs11705701,	GA	1.063	NM	NM	NM	The male patients with oral cancer and the rs11705701 GA+AA, genotypes exhibited higher risk of advanced clinical stage(OR= 1.322 (CI95%=1.059–1.650) p = 0.014), larger tumor (OR=1.253 (CI95%=1.004–1.562) p = 0.046), and progression of lymph node metastasis (OR=1.440 (CI95%=1.143–1.815) p = 0.002) compared with those with the IGF2BP2 rs11705701 GG, rs4402960 GG, and rs1470579 AA genotypes. The ma…
															AA	0.778
															GA+AA	1.024
														rs4402960,	GT	1.123
															TT	0.777
															GT+TT	1.068
														rs1470579	AC	1.121
															CC	0.768
															AC+CC	1.063
130*	Jannan Ghapanchi	2020	Iran	Persian	200			200	NM	NM	NM	NM	lncRNA H19 gene	rs217727	CT (CODOMINANT)	1.47	NM	NM	NM
															TT (CODOMINANT)	6.04
															CT+TT (DOMINANT)	1.62
															TT(RECESSIVE)	5.32
															CT (OVERDOMINANT)	1.27
														rs2107425	TT (CODOMINANT)	0.87
															CT+TT (DOMINANT)	1.01
															TT(RECESSIVE)	1.09
															CT (OVERDOMINANT)	0.86
132*	C Xin	2018	China	Han	342			711	136	NM	111	NM	PTENP1	rs7853346	CG	0.78	0.81	NM	NM
															GG	0.84
															CG+GG	0.81
														rs865005	CT	0.97
															TT	0.93
															CT+TT	0.95
														rs10971638	GA	1.2
															AA	1.08
															GA+AA	1.14
133	Javier Fernández-Mateos	2017	Spain	Spanish	72			253	414	NM	332	NM	ATG2B, ATG5, ATG10, ATG16L1	rs3759601	CG	1.12	NM	NM	NM
															GG	1.39
															GG(RECESSIVE)	1.3
															CG_GG(DOMINANT)	1.158
														rs2245214	CG	0.744
															GG	1.272
															GG(RECESSIVE)	1.48
															CG_GG(DOMINANT)	0.831
														rs1864183	CT	1.274
															TT	0.931
															CC(RECESSIVE)	0.812
															CT+TT(DOMINANT)	1.18
														rs2241880	TC	1.066
															CC	2.304
															CC(RECESSIVE)	2.214
															TC+CC(DOMINANT)	1.393
134	Dong Hang	2017	China	Han	562			1552	260	NM	255	NM	KITLG and KIT	rs6554198=0.85		0.85	OR = 0.77		0.75
														rs2237025= 0.82		0.82
														rs17084687 =0.85		0.85
135*	Joabe dos Santos Pereira	2016	Brazil	White and mixed	54			40	NM	NM	NM	NM	XPD		Lys/Gln	0.373	nm	nm	nm
															Gln/Gln	1.522
															Gln frequence	0.449
													XRCC3		Thr/Me	2.55
															Met/Met	3.375
															Met frequence	2.688
136*	Miri-Moghaddam E	2016	Iran	Persian	57			62	NM	NM	NM	NM	Methylenetetrahydrofolate reductase C677T and A1298C	C677T	CT	2.1	NM	NM	NM
															TT	3.1
															CT+TT	2.2
														A1298C	AC	1.2
															CC	0.7
															AC+CC	1.3
137*	PS Sushma	2015	India	Indo-aryans	100			103	32	52	16	NM	miR-149C>T (rs2292832), miR-196a2 C>T (rs11614913)	miR196a2 gene	TT	0.57	NM	NM	NM
															CT	0.64
															CC	4.51
															CT/CC	1.81
															TT/CT	0.23
														miR149 gene	CC	0.34
															CT	2.11
															TT	14.1
															CT/TT	2.63
															CC/CT	0.07
138	Jennifer R Wang	2013	Canada	White	248	668		700	495	NM	NM	NM	BRM promoter	BRM-741 BRM-1321		2.36	2.24	NM	NM
139	Yong Bae Ji	2011	Republic of Korea	Korean	38	225		301	194	NM	175	NM	ADH1B	ADH1B +3170A>G (rs1229984) ALDH2 +1951G>A (rs671)	1*1 GENOTYPE	3.55	4.72	NM	8.85
141*	Ming-Hong Hsieh	2023	China	Han	258			236	115	NM	91	NM	3p25	QSEC1- rs268674	G	1.31	NM	NM	NM
															AG	1.564
															GG	0.603
															DOMINANT	1.468
															RECESSIVE	0.544
142*	Ming-Hong Hsieh	2021	Taiwan	Han	1125			1195	953	831	527	NM	The Growth arrest-specific 5 (GAS5)	rs145204276	ins/del	1.073
															del/del	0.986
															ins/del+del/del	1.054
														rs55829688	TC	1.077
															CC	1.022
															TC+CC	1.065
143*	Chun-Yi Chuang	2021	Taiwan	Han	1192			1194	999	870	545	NM	TRIM21	rs4144331	GT	0.928	NM	9.541	NM
															TT	1.461
															GT+TT	0.98
														rs915956	GA	0.967		10.131
															AA	0.75
															GA+AA	0.944
145	Camila de Barros Gallo	2017	Brazil	White and mixed	40			89	34	NM	29	NM	tOll-like receptors (TLR)	TLR1-rs4833095	CT	1.25	NM	NM	NM
															CC	2.24
														TLR1- rs5743618,	AC	0.39
															CC	0.4
														TLR2-rs4696480	AT	5.31
															AA	6.64
														TLR4- rs1927911	AG	1.4
															AA	0.58
														TLR6-rs5743810	AG	1.95
															AA	0.65
														TLR9-rs5743836	TT	0.697
														TLR9- rs352139	CT	0.86
															CC	0.66
														TLR10-rs11096957	TG	0.96
															TT	0.42
146	Lau HK	2017	Taiwan	Han	70	900		1200	800	707	480	NM	WISP1	rs62514004	AG	0.956	1.096			rs16893344 gene had a lower risk of LN metastasis (OR = 0.674,
															GG	0.682
															AG+GG	0.943	1.014
														rs16893344	CT	0.956	0.784
															TT	0.795	0.172
															AT+TT	0.943	0.72
														rs2977530	AG	0.84	0.585
															GG	0.81	0.623
															AG+GG	0.83	0.598
														rs2977537	GA	1.033	0.879
															AA	1.191	1.18
															GA+AA	1.085	0.982
														rs2929970	AG	1.248	1.127
															GG	1.463	1.12
															AG+GG	1.298	1.125
														rs2929973	TG	0.976	0.81
															GG	1.133	0.695
															TG+GG	1.007	0.785
147	Fernández-Mateos J	2019	Spain	Spanish	296			259	63	NM	47	NM	ERCC1 , ERCC2, IL2 , IL6 NFE2L2 TP53 MDM2 BCL2	IL2 rs2069762	TT	0.587	NM	NM	NM
															TG	0.3
															GG (RECESSIVE)	0.372
															TG+GG	0.499
														IL6 rs1800795	CG	2.238
															GG	2.34
															GG (RECESSIVE)	1.603
															CG+GG	2.265
														BCL2 rs2279115	CA	2.977
															AA	2.237
															CC	1.096
															CA+AA	2.753
148*	Yuming Niu	2018	Taiwan	Han	1044	1044		1200	907	800	526	NM	(eNOS)eNOS s	rs1799983	GT	1.075	NM	NM	NM	individuals with either at least 1 T allele and C allele of rs1799983 and rs2070744, or who chewed betel nut had respective risks of 6.163- (95% CI: 4.749–7.998) and 7.212-fold (95% CI: 5.548–9.374) of developing OSCC compared to individuals with WT homozygotes who did not chew betel nut. This risk was further heightened in individuals who chewed betel nut and also carried at least one mutant all…
															TT	0.482
															GT+TT	1.027
															T allele	0.978
														rs1799983	TC	1.504
															CC	0.839
															TC+CC	1.039
															T allele	1.02
149*	Chia-Chun Lu	2014	Taiwan	Han	105			190	NM	NM	NM	NM	HLA	A24		1.53	NM	NM	NM
														B54		2.42
														B58		0.43
														DRB1*0405		1.89
														DRB1*1201		2.33
														DRB1*1302		0.25
151	Hua Yuan	2013	China	Han	169			900	183	NM	178	NM	GWAS	rs1229984	AG/GG	1.43	1.54	1.64
153	Yuming Niu	2014	USA	Non Hispanic	169			1047	126	NM	125	NM	Cyclooxygenase-2 (COX-2)	1195G9A	GA	0.74	NC	NC	NC	The current study did not find any association between the 2 functional genetic variants of the COX-2 gene and HNSCC risk in the Chinese Han population. 1195G9A and 8473T9C suggested no significant association with HNSCC after adjusting for age, sex, smoking status, and drinking status
															AA	0.87
															GA+AA	0.78
														8473T9C	TC	0.86
															CC	1.03
															TC+CC	0.87
154	Hongping Yu	2012	USA	Non Hispanic	307			1046	394	NM	529	NM	excision repair cross-complementation group 4 gene (ERCC4, also known as XPF)	rs2276466 GG	GG	0.83	0.77	NM	0.6
														rs3136038	TT	0.94	0.96	NM	0.77
155	Munindra Ruwali	2011	India	Indo-aryans	170			500	258	NM	210	NM	glutathione S-transferases (GSTs)	GSTM1,	NULL	2.2	3.3	4.1	2.71	DATA OF SMOKING ALCOHOL AND CHEWEING IS GENERAL FOR HNSCC
														GSTT1	NULL	1.55	2.83	2.14	1.1
														GSTP1	ILE/ VAL	0.72	0.7	0.81	0.84
															VAL/ VAL	0.95
															ILE/ VAL+VAL/VAL	0.75
156	Y-Y Hou	2015	Taiwan	Han	382			900	66	NM	122	NM	miR-499a (T>C)	rs3746444	T/C	0.116	3.93	14.28	4.76
															C ALLELE	1.26
157	Ruixia Wang	2015	China	Han	382			900	231	NM	200	NM	6p21.1	rs2494938		1.98	2.3	NA	2.32	DATA OF SMOKING ALCOHOL AND CHEWEING IS GENERAL FOR HNSCC
158	Marija Kostić	2013	Serbia	Serbian	88			111	NM	NM	NM	NM	survivin gene	promotor-31G/C	C/G	0.78	NM	NM	NM	C polymorphism in the promoter of the survivin gene cannot be considered as a risk factor for oral squamous cell carcinoma
															C/C	1.15
															C/G+C/C	0.86
															C ALLELE	0.96
159	Joke Werbrouck	2008	Belgium	Caucasian	32			157	143	NM	136	NM	homologous recombination DNA repair pathway AND non- homologous end joining DNA repair pathway	XRCC3	CT	1.91	6.86	NM
															TT	1.34
															CT+TT	1.72
														Lig4	CT	o.49
															TT
															CT+TT	0.37
														RAD51	GC
															CC
															GC+CC	0.1
160	Ana L.S Galbiatti	2010	Brazil	White and mixed	130			531	263	NM	223	NM	cystathionine beta synthase (CBS) -CBS 844ins68	NN, IN, II		1.93	1.14	NM	1.21	C polymorphism in the promoter of the survivin gene cannot be considered as a risk factor for oral squamous cell carcinoma
161	Sheng Wei	2010	USA	Non Hispanic	327			1129	422	NM	564	NM	alcohol dehydrogenase 7 gene	ADH1B R48H (rs1229984: G>A)		1.48	2.14	NM	1.35	C polymorphism in the promoter of the survivin gene cannot be considered as a risk factor for oral squamous cell carcinoma
														ADH7 A92G (rs1573496: C>G)		0.63	0.61		0.8
162	Hongping Yu	2011	USA	Non Hispanic	315			1079	406	NM	548	NM	MDM4), a homolog of MDM2	rs11801299	AG	1.07	0.68		0.8	COMBINED GENOTYPES
															AA	0.65
															AG+AA	1.03
														rs10900598	CG	1.2
															GG	1.29
															CG+GG	1.21
														rs1380576	GT	1.02
															TT	0.76
															GT+TT	0.94
163	Jiangong Niu	2009	USA	Hispanic whites	316			1102	405	NM	1069	NM	PTPN13	SNPs [c.4068 T.G F1356L (rs10033029),	GT	1.09			C.6241 Y2081D GT =1.39 c.4566 A>G I1522M GG =2.55
															GG	0.61
														c.4566 A.G I1522M (rs2230600) and	AG	1
															GG	1.89
														c.6241 T.G Y2081D (rs989902)	GT	1.26
															GG	1
164	Jiachun Lu	2009	USA	Non-hispanic white	282			1007	278	NM	423	NM	PIN1	rs2233678 rs2233679 rs2233682 (2842G>C, 2667T>C and Gln33Gln)		0.77	0.72		0.72
165	Huang YJ	2010	USA	Non-hispanic whites	323			1130	422	NM	565	NM	DEC1 (deleted in esophageal cancer 1) gene	1628GA(rs1591420), -606 T>C [rs4978620, -249T(rs-012775) -122 G>A(rs-012566)], c.179 C>T p.Ala60Val (rs2269700) Arg72Pro, rs1042522	DEC1-249 T/C SNP	0.87				non-smokers (adjustedOR50.48, 95% CI50.26–0.89), non-drinkers (adjusted OR50.55,95% CI50.32–0.95)
166	Chen K	2008	USA	Non-hispanic whites	282			993	334	NM	468	NM	CASP3	rs4647601:G>T, rs4647602:C>A, and rs4647603:G>A)	TT VS GG	1.15	1.32		0.86	CASP3rs4647601:TT = never smokers (adjusted OR, 1.61; 95% CI, 1.04-2.48) as well as a border line increased risk in never drinkers (adjusted OR, 1.59;95% CI, 0.95-1.85) 1.61 (1.04-2.48) 0.077/0.028
167	Zhensheng Liu	2010	USA	Non-hispanic whites	326			1130	422	NM	564	NM	pre-microRNA genes	pre-miRNA hsa-mir-146a, hsa-mir-149, hsa-mir-196a2 and hsa-mir-499		1.06	1.41		1.46	re-miRNA hsa-146a,hsa-196a, hsa-149 and hsa499 Combined Genotypes
168	Franck Zinzindohoué	2004	France	white	14	14		249					MMP3	5A/6A	5A/6A	0.9	NM	NM	NM
														6A/6A	6A/6A	0.2
													MMP1	1G/2G	1G/2G	0.4
														2G/2G	2G/2G
169	Edward S Peters	2005	USA	Caucasian	256			599	421	NM	440	NM	ADH1C	ADH1C*2-2genotype		1.2	4		4
170	Jiaze An	2007	USA	Non Hispanic	253			201	176	NM	422	NM	Nucleotide excision repair (NER	ERCC1, XPA, XPB, XPC, XPD, XPE, XPF, and XPG		1.25	4		4
171	Zhang Z	2006	USA	Non Hispanic	222			1234	251	NM		369	of FAS and FAS Ligand Genes			1.35	NM	NM	NM
172	Kao SY	2002	Taiwan	Han	106			146	93	66	NM	NM	cytochrome P4501A1	Exon 7 A/G (Ile/VaL)	A/G	5.08	nm	NM	NM
															G/G	18.16
														3' -UTR Msp1 RFLP	M1/M2	0.87
															M2/M2	1.32
173	Zhensheng Liu	2005	USA	Non Hispanic	221			821	250		369		vitamin D receptor gene	VDR TaqI	Tt	1.04	NM	NM	NM
															tt	0.84
														VDR FokI	Ff	0.93
															ff	0.51
174	Jiachun Lu	2007	USA	Non-hispanic whites	204			719	252		260		RAD51	RAD51 172G.T	T	0.53	0.67	NM	0.67
175	Zhengdong Zhang	2005	USA	Non-hispanic whites	222			632	NOT SPECIFIC	NOT SPECIFIC	NOT SPECIFIC	NOT SPECIFIC	serine hydroxymethyltransferase (SHMT1) gene	34761C >T, 34840C>G 34859C>T	CT, CG, CT	1.09	1.41		1.39
176	Edward S Peters	2006	USA	Caucasian	352			753					Glutathione S-transferase	GSTM1,	deleted	1.33	2.03		4.81
														GSTT1	deleted	0.89
														GSTP1	AG/GG	1.06
														GSTM1 and GSTT1	M-/T+	1.24
177	Chunying Li	2007	USA	Non Hispanic	253			854	288	NM	423	NM	DNA Base-excision Repair Genes ADPRT, XRCC1, and APE1	ADPRT alanine 762 valine XRCC1arginine 399 glutamine APE aspartic acid 148 glutamic acid	Combined ADPRT Genotypes	0.67	0.67		0.67	Combined ADPRT Genotypes
178	Hongbing Shen	2002	USA	Non-hispanic whites	105			333	NOT SPECIFIC	NOT SPECIFIC	NOT SPECIFIC	NOT SPECIFIC	P53codon 72 polymorphism			0.97	0.19		0.96
179*	Suparp Kietthubthew	2005	Thailand	Thai	106			164	NOT SPECIFIC	NOT SPECIFIC	NOT SPECIFIC	NOT SPECIFIC	DNA repair genes	XRCC1 194Trp,	CT	2.26	3.37	1.2	3.37
															TT	1.97
														XRCC1 Arg399Gln	GA	0.64
															AA	0.3
														XRCC3 Thr241Met	CT	2.31	2.92	2.85	2.92
															TT	0.66
														XPC-PAT	0+/_x0001_	0.83
															0-/-	1.6
														XPC exon 15	AC	0.87
															CC	1.35
														XPD exon 6	CA	1.74	1.48	2.2	1.48
															AA	0.85
														XPD Lys751Gln	AC	0.69
															CC	2.04
														MGMT Leu84Phe	CT	1.11
															TT	0.37
180	Guojun Li	2005	USA	Non-hispanic whites	220			605	NOT SPECIFIC	NOT SPECIFIC	NOT SPECIFIC	NOT SPECIFIC	p21	p21 C70T	TC/TT vs. CC	1.44	1.38		1.29
														p21 C98A	AC/AA vs. CC	1.33	1.27		1.18
181*	Sarah L. Holley	2004	UK	white and mixed	174	135	39	155					cyclin D1	CCND1GG870genotype	AG	2.22	2.13	NM	NM
183*	Chun-Hung Hua	2023	Taiwan	Han	1115	1115	0	837	932	824	509		MUC6	rs7481521	CT+TT	0.99	0.927	1.159
														rs6597947	AC+CC	0.985	0.923	1.111
															CC		0.4
														rs61869016	TC+CC	1.061	1.025	1.85
184*	Jung-Chun Yeh	2023	Taiwan	Han	1060	1060	0	1183	885	775	473		CDKN2B- A S1	rs564398	TC+CC	1.071
														rs1333048	AC+CC	0.865
														rs1537373	GT+TT	1.044
														rs2151280	AG+GG	0.888
														rs8181047	GA+AA	1.1
185*	Ritu Pandey	2023	India	Indo-aryans	166	123	43	151	127	104			IL-1B +3953	rs1143634	AA+GA	1.77
															GA vs GG	2.77
															AA+GA	0.56
													IL-12A 3'UTR G>A	rs568408	GG+GA) vs AA	1.89
															AA	0.52
															AA vs GG	0.45
													IL-12B +1188 T>G	rs3212227	TT+TG) vs GG	0.52
															GG	1.9
186	Young Chan Lee	2024	Philadelphia, PA, USA		1293											1.1	1.04		1.06
187*	Arpita Jha	2024	India	Indo-aryans	120	98	22	115					TLR4	N1:rs10759931	AG+GG	0.6835
														N2:rs11536889	GC+CC	1.437
														N3:rs1927911	CT+TT	2.02
														N4:rs498679	AG+GG	2.042
													TLR9	N5:rs5743836	TC+CC	1.434
														N6:rs352140	GA+AA	1.482
														N7:rs187084	TC+CC	2.334
														N8:rs352139	AG+GG	0.7111
188*	Canan Cacına	2023	Turkey	Turks	61	42	19	133	39		20		survivin gene		GG+GC	0.7
															GC+CC	0.71
															GG+CC	0.62
189*	Baris Ertugru	2023	Turkey	Turks	89	56	33	107	60		73		EGF+61A > G	GG	G	6.93
														GA	A	2.8
* it indicate Oral squamous cell carcinoma
