# Supplementary material for: Assessment of genetic susceptibility in patients with oral squamous cell carcinoma: a systematic review and meta-analysis
Source: Commun Med (Lond). 2026 Mar 20;6:406. doi: 10.1038/s43856-026-01398-9 (PMC13396505; doi:10.1038/s43856-026-01398-9)
Supplement: Supplementary file 5 — Supplementary Data 2 [file 43856_2026_1398_MOESM5_ESM.xlsx]

## Sheet: TNF
I	First Author	Year of publication	Cases		Controls		Gene type
			Event	Total	Event	Total
1	C. MATTHIAS	2009	17	123	15	113	TNF
30*	Hsueh-Ju Lu	2022	926	1324	832	1199	TNFSF15
101	Chung-Ji Liu	2005	175	192	120	146	TNF G
101	Chung-Ji Liu	2005	16	192	24	146	TNF A/G
101	Chung-Ji Liu	2005	4	192	10	146	TNF G/A
102	Prithvi Kumar Singh	2015	20	272	5	185	TNF-α-308G/A
102	Prithvi Kumar Singh	2015	20	272	5	185	TNF-α-238G/A
102	Prithvi Kumar Singh	2015	20	272	39	185	TNF
109	Eleftherios Vairaktaris	2008	75	162	13	168	TNF-α-308G/A
109	Eleftherios Vairaktaris	2008	82	162	3	168	TNF-α-308G/A

## Sheet: P73
I	First Author	Year of publication	Cases		Controls		Gene type
			Event	Total	Event	Total
3	Guojun Li	2003	114	708	773	1229	P73
89	Paola Gallì	2008	187	283	214	295	p53exon4Arg72Pro
89	Paola Gallì	2008	96	283	81	295	p73exon 2 g4A

## Sheet: miRNA
Study No.	First Author	Year of publication	Cases		Controls		Gene type
			Event	Total	Event	Total
4	Limin Miao	2015	460	462	1549	1552	pri-miR-101-1
5	Limin Miao	2016	278	461	798	1548	miR605 rs2043556 do
5	Limin Miao	2016	112	461	292	1548	miR605 rs2043556 ad
5	Limin Miao	2016	140	461	631	1548	miRNA 196A2 rs11614913
7	Owen M. Wilkins	2017	50	712	264	2407	miRNA
11*	Roshni Roy	2013	218	451	242	452	miRNA 196A2 rs11614913 C/T
11*	Roshni Roy	2013	248	451	286	452	miRNA 34b rs2187473 T/C
17*	Divya Tandon	2017	37	200	16	200	miRNA 499 rs3746444 CT
17*	Divya Tandon	2017	60	200	26	200	miRNA 499 rs3746444 CT+TT
17*	Divya Tandon	2017	83	200	36	200	miRNA 499 rs3746444 T
42*	Enjiao Zhang	2017	169	340	155	340	miRNA 196 A2 rs11614913 TC
42*	Enjiao Zhang	2017	27	340	19	340	miRNA 146a rs2910164 CG
42*	Enjiao Zhang	2017	31	340	12	340	miRNA 499 rs3746444 CC
74	Yin-Hung Chu	2012	12	470	3	425	miRNA 146a rs2910164 CG
74	Yin-Hung Chu	2012	107	470	17	425	miRNA 196 A2 rs11614913 TC
74	Yin-Hung Chu	2012	110	470	31	425	miRNA 499 rs3746444 CC
137	PS Sushma	2015	68	100	81	102	miR-196a2 genotyping-TT
137	PS Sushma	2015	10	100	15	102	miR-196a2 genotyping-CT
137	PS Sushma	2015	22	100	6	102	miR-196a2 genotyping-CC
137	PS Sushma	2015	32	100	21	102	miR-196a2 genotyping-CC/CT
137	PS Sushma	2015	78	100	96	102	miR-196a2 genotyping-TT/CT
137	PS Sushma	2015	72	100	90	102	miR-149 genotyping - CC
137	PS Sushma	2015	22	100	12	102	miR-149 genotyping - CT
137	PS Sushma	2015	6	100	0	102	miR-149 genotyping - TT
137	PS Sushma	2015	26	100	12	102	miR-149 genotyping - CT/TT
137	PS Sushma	2015	94	100	102	102	miR-149 genotyping - CC/CT
149	Divya Tandon	2017	140	200	174	200	miR-149 - CC
149	Divya Tandon	2017	37	200	16	200	miR-149 - CT
149	Divya Tandon	2017	23	200	10	200	miR-149 - TT
149	Divya Tandon	2017	60	200	26	200	miR-149 - CT+TT
151	Shikha Tiwari	2023	124	215	127	215	miR-146a-5p rs2910164-G
151	Shikha Tiwari	2023	90	215	88	215	miR-146a-5p rs2910164-C
151	Shikha Tiwari	2023	78	215	62	215	co-dominant-miR-146a-5p rs2910164-GG
151	Shikha Tiwari	2023	91	215	`28	215	co-dominant-miR-146a-5p rs2910164-GC
151	Shikha Tiwari	2023	43	215	23	215	co-dominant-miR-146a-5p rs2910164-CC
151	Shikha Tiwari	2023	78	215	62	215	DOMINANT-miR-146a-5p rs2910164-G
151	Shikha Tiwari	2023	137	215	152	215	DOMINANTmiR-146a-5p rs2910164-G
151	Shikha Tiwari	2023	171	215	191	215	RECESSIVE-miR-146a-5p rs2910164-G
151	Shikha Tiwari	2023	43	215	23	215	RECESSIVE-miR-146a-5p rs2910164-G
156	Y-Y Hou	2015	111	155	152	204	miR-499a-(T>C) - rs3746444-TT
156	Y-Y Hou	2015	39	155	51	204	miR-499a-(T>C) - rs3746444-TC
156	Y-Y Hou	2015	5	155	1	204	miR-499a-(T>C) - rs3746444-CC

## Sheet: CYP
Study No.	First Author	Year of publication	Cases		Controls		Gene type
			Event	Total	Event	Total
8	Shailendra. S. Maurya	2015	30	300	44	750	CYP1A12A
8	Shailendra. S. Maurya	2015	30	300	39	750	CYP1B12
8	Shailendra. S. Maurya	2015	30	300	19	750	CYP2E15B
8	Shailendra. S. Maurya	2015	29	300	35	750	CYP2E15B
10	R Sharma	2010	10	73	34	201	CYP2A13 T478C⁄T
10	R Sharma	2010	2	73	0	201	CYP2A13 C578T
10	R Sharma	2010	6	73	19	201	CYP2A13 C3375T
18	Seram Anil Singh	2015	25	63	83	230	CYP1A1 T3801C TC
18	Seram Anil Singh	2015	12	63	22	230	CYP1A1 T3801C CC
18	Seram Anil Singh	2015	37	63	105	230	CYP1A1 T3801C TC+CC
41*	Sreelekha T T	2001	50	98	10	60	CYP1A1
64	Lakshmi Balaji	2011	7	151	7	125	CYP2E1 rs3813867
65	Rahmi Amtha	2009	45	81	77	162	CYP1A1 Wild type
65	Rahmi Amtha	2009	36	81	85	162	CYP1A1 Polymorphism
97	In-Ho Cha	2007	22	72	17	221	CYP1A1 m1/m1
97	In-Ho Cha	2007	10	72	4	221	CYP1A1 m2/m2
97	In-Ho Cha	2007	10	11	13	221	CYP 1A1 m1/m1 +m2/m2
108	Miki Sato	1999	31	142	15	142	CYP1A1 m2/m2
110	Katarina Zeljic	2012	65	110	90	122	CYP27B1 rs4646536 CT
113	Zeki Topcu	2002	16	286	26	135	CYP 2A6
115	S. Liu	2000	106	171	104	399	CYP2E1 c1/c1
121	Deepika Shukla	2012	60	150	72	150	CYP1A1 (B[m1m2])
121	Deepika Shukla	2012	6	150	45	150	CYP1A1 (C[m2m2])						104
172	Shou-Yen Kao	2002	8	106	66	146	CYP1A1-Exon 7 A/G- AA
172	Shou-Yen Kao	2002	84	106	78	146	CYP1A1-Exon 7 A/G- AG
172	Shou-Yen Kao	2002	8	106	2	146	CYP1A1-Exon 7 A/G- GG
172	Shou-Yen Kao	2002	40	106	53	146	CYP1A1-30 -UTR Msp1 RFLP-A
172	Shou-Yen Kao	2002	52	106	79	146	CYP1A1-30 -UTR Msp1 RFLP-B
172	Shou-Yen Kao	2002	14	106	14	146	CYP1A1-30 -UTR Msp1 RFLP-B

## Sheet: GSTM
Study No.	First Author	Year of publication	Cases		Controls		Gene type
			Event	Total	Event	Total
8	Shailendra. S. Maurya	2015	131	300	235	750	GSTM1
13	Tridiv Katiyar	2010	287	529	385	1250	GSTM1
41*	Sreelekha T T	2001	50	98	40	60	GSTM1
65	Rahmi Amtha	2009	81	32	162	72	GSTM1null
65	Rahmi Amtha	2009	81	49	162	90	GSTM1 null
67	S.C.Buch	2018	297	146	450	111	GSTM1 null
67	S.C.Buch	2018	297	240	450	369	GSTM3 A/B
67	S.C.Buch	2018	297	51	450	72	GSTM3 B/B
67	S.C.Buch	2018	297	6	450	9	GSTM3
67	S.C.Buch	2018	297	243	450	395	GSTT1 null
67	S.C.Buch	2018	297	54	450	55	GSTM3
84	Mousumi Majumder	2015	310	104	348	117	GSTM1
84	Mousumi Majumder	2015	310	257	348	270	GSTM3
108	Miki Sato	1999	142	92	142	64	GSTM1
114	Zakiullah	2015	41	200	65	151	GSTM1
121	Deepika Shukla	2012	27	150	51	150	GSTM1null
121	Deepika Shukla	2012	18	150	15	150	GSTM1null - A[m1m1]
121	Deepika Shukla	2012	12	150	12	150	GSTM1null -B[m1m2]
121	Deepika Shukla	2012	6	150	24	150	GSTM1null - C[m2m2]
155	Munindra Ruwali	2011	86	170	340	500	GSTM1-Positive (+)
155	Munindra Ruwali	2011	84	170	160	500	GSTM1-Null (−)
155	Munindra Ruwali	2011	122	170	397	500	GSTT1-Positive (+)
155	Munindra Ruwali	2011	48	170	103	500	GSTT1-Null (-)
155	Munindra Ruwali	2011	111	170	285	500	GSTP1 - Ile/Ile
155	Munindra Ruwali	2011	52	170	195	500	GSTP1 - Ile/Val
155	Munindra Ruwali	2011	7	170	20	500	GSTP1 - Val/Val
155	Munindra Ruwali	2011	59	170	184	500	GSTP1 - Ile/Val, Val, Val
176	Edward S. Peters	2006	287	352	345	753	GSTM1,k n (%)Present

## Sheet: MTHFR
Study No.	First Author	Year of publication	Cases		Controls		Gene type
			Event	Total	Event	Total
9	Ana Lıvia Silva Galbiatti	2012	81	129	49	531	MTHFR rs1801133 C677T
20	Ana S. Neumann	2005	139	216	387	545	MTHFR C677T
60*	Andressa Barbosa	2015	231	404	213	401	MTHFR C677T
76	R. Sailasree	2010	37	130	46	139	MTHFR C677T CC
76	R. Sailasree	2010	74	130	59	139	MTHFR C677T CT
76	R. Sailasree	2010	19	130	34	139	MTHFR A1298C CT+TT
76	R. Sailasree	2010	92	130	108	139	MTHFR A1298C AC
76	R. Sailasree	2010	8	130	29	139	MTHFR A1298C AA+AC
76	R. Sailasree	2010	92	130	108	139	MTHFR A1298C AA
76	R. Sailasree	2010	37	130	46	139	MTHFR A1298C AC+CC
136	Ebrahim Miri-Moghaddam	2016	34	57	47	62	MTHFR C677T- CC
136	Ebrahim Miri-Moghaddam	2016	21	57	14	62	MTHFR C677T- CT
136	Ebrahim Miri-Moghaddam	2016	2	57	1	62	MTHFR C677T- TT
136	Ebrahim Miri-Moghaddam	2016	30	57	34	62	MTHFR A1298C - AA
136	Ebrahim Miri-Moghaddam	2016	26	57	26	62	MTHFR A1298C - AC
136	Ebrahim Miri-Moghaddam	2016	1	57	2	62	MTHFR A1298C - CC

## Sheet: UGT
Study No.	First Author	Year of publication	Cases		Controls		Gene type
			Event	Total	Event	Total
10	R Sharma	2010	11	73	29	201	UGT1A7:T-57G-GG
10	R Sharma	2010	17	73	27	201	UGT1A7
24	Martin Lacko	2009	31	82	145	427	UGT1A7

## Sheet: Interleukin 
Study No.	First Author	Year of publication	Cases		Controls		Gene type
			Event	Total	Event	Total
27*	Prithvi Kumar Singh	2017	116	300	197	300	interleukin 2(−330A>C)
28*	Ching Hao Li	2020	38	958	31	958	Interleuki 12A rs2243115
40*	Ming-Hsien Chien	2011	163	240	150	240	Interleukin 23 R
52*	Ming-Hsui Tsai	2005	9	130	2	105	Interleukin 4
73	Syed R Hussain	2016	168	232	95	221	interleukin A1082G AG
73	Syed R Hussain	2016	158	232	93	221	interleukin A1082G A
73	Syed R Hussain	2016	121	232	48	221	interleukin A1082G G
44*	Hsiu-Ting Tsai	2013	78	567	122	559	IL-18 -137
44*	Hsiu-Ting Tsai	2013	79	567	129	559	IL-18 -137+IL-18 -607
147	Javier Fernández-Mateos	2019	43	70	31	70	IL2 rs2069762-TT
147	Javier Fernández-Mateos	2019	22	70	27	70	IL2 rs2069762-TG
147	Javier Fernández-Mateos	2019	5	70	12	70	IL2 rs2069762-GG
147	Javier Fernández-Mateos	2019	65	70	58	70	Recessive-IL2 rs2069762-TT+TG
147	Javier Fernández-Mateos	2019	5	70	12	70	RecessiveIL2 rs2069762-TG+GG
147	Javier Fernández-Mateos	2019	43	70	31	70	Dominant- IL2 rs2069762-TT
147	Javier Fernández-Mateos	2019	27	70	39	70	Dominant - rs206972TG+GG
147	Javier Fernández-Mateos	2019	25	70	39	70	IL6 rs1800795 - CC
147	Javier Fernández-Mateos	2019	33	70	23	70	IL6 rs1800795 - CG
147	Javier Fernández-Mateos	2019	12	70	8	70	IL6 rs1800795 - GG
147	Javier Fernández-Mateos	2019	58	70	62	70	Recessive-IL6 rs1800795 - CC+CG
147	Javier Fernández-Mateos	2019	12	70	8	70	Recessive-IL6 rs1800795 - GG
147	Javier Fernández-Mateos	2019	25	70	39	70	Dominant- IL6 rs1800795 - CC
147	Javier Fernández-Mateos	2019	45	70	31	70	Dominant -IL6 rs1800795 - CG+GG
185*	Ritu Pandey	2023	110	166	117	151	IL-1b +3953 (rs1143634)
185*	Ritu Pandey	2023	72	166	52	151	IL 12 B -rs568408
185*	Ritu Pandey	2023	27	166	13	151	IL-12B +1188A>C (rs3212227) T>G

## Sheet: VEGF
Study No.	First Author	Year of publication	Cases		Controls		Gene type
			Event	Total	Event	Total
37*	Ming-Hsien Chien	2013	115	470	124	426	VEGF-C-
37*	Ming-Hsien Chien	2013	285	470	246	426	VEGF-C-
79	C. Yapijakis	2007	64	144	39	153	VEGF
79	C. Yapijakis	2007	31	144	22	153	VEGF
79	C. Yapijakis	2007	58	144	42	153	VEGF

## Sheet: MMP
Study No.	First Author	Year of publication	Cases		Controls		Gene type
			Event	Total	Event	Total
46*	Chia-Jui Weng	2012	246	363	347	506	MMP-14-165
46*	Chia-Jui Weng	2012	84	363	91	506	MMP-14-6767
66	YI-WEN HUNG	2017	414	788	466	956	MMP-8 C-799T CC
66	YI-WEN HUNG	2017	284	788	364	956	MMP-8 C-799T CT
66	YI-WEN HUNG	2017	90	788	126	956	MMP-8 C-799T TT
66	YI-WEN HUNG	2017	374	788	490	956	MMP-8 C-799T CT+TT
66	YI-WEN HUNG	2017	781	788	946	956	MMP-8 Lys460Thr AA
66	YI-WEN HUNG	2017	7	788	10	956	MMP-8 Lys460Thr AC
66	YI-WEN HUNG	2017	788	788	956	956	MMP-8 Val436Ala TT
112	KUO-TING SUN	2016	228	788	306	956	MMP1 promoter 1607 genotype
152	Ajay Kumar Chaudhary	2011	222	426	290	422	MMP-2 [-168 G/T]- GG
152	Ajay Kumar Chaudhary	2011	168	426	121	422	MMP-2 [-168 G/T]- GT
152	Ajay Kumar Chaudhary	2011	36	426	11	422	MMP-2 [-168 G/T]- TT
152	Ajay Kumar Chaudhary	2011	299	426	298	422	MMP-2 [-1306 C/T]- CC
152	Ajay Kumar Chaudhary	2011	87	426	104	422	MMP-2 [-1306 C/T]- CT
152	Ajay Kumar Chaudhary	2011	40	426	20	422	MMP-2 [-1306 C/T]- TT
152	Ajay Kumar Chaudhary	2011	311	426	315	422	MMP-9 [-1562 C/T]- CC
152	Ajay Kumar Chaudhary	2011	80	426	96	422	MMP-9 [-1562 C/T]- CT
152	Ajay Kumar Chaudhary	2011	35	426	11	422	MMP-9 [-1562 C/T]- TT
168	FRANCK ZINZINDOHOUÉ	2004	4	14	60	249	MMP3 - 5A/5A
168	FRANCK ZINZINDOHOUÉ	2004	8	14	121	249	MMP3 - 5A/6A
168	FRANCK ZINZINDOHOUÉ	2004	2	14	68	249	MMP3 - 6A/6A
168	FRANCK ZINZINDOHOUÉ	2004	6	14	57	249	MMP1 - 1G/1G
168	FRANCK ZINZINDOHOUÉ	2004	7	14	126	249	MMP1 - 1G/2G
168	FRANCK ZINZINDOHOUÉ	2004	1	14	66	249	MMP1 - 2G/2G

[truncated: 19 more sheets: E cadherin, Casp8, XRCC1, MGMT, P53, ADAM1, LTF, MT genes, XPD genes, NFKb, IGF2, lncRNA, TLR, WISP, COX 2, Survivin, RAD5, ADH1C, Sheet11]
