# Supplementary material for: Assessment of genetic susceptibility in patients with oral squamous cell carcinoma: a systematic review and meta-analysis
Source: Commun Med (Lond). 2026 Mar 20;6:406. doi: 10.1038/s43856-026-01398-9 (PMC13396505; doi:10.1038/s43856-026-01398-9)
Supplement: Supplementary file 6 — Supplementary Data 3 [file 43856_2026_1398_MOESM6_ESM.xlsx]

## Sheet: Tobacco smoking 
Sr No	Study No.	First Author	Year of study	Cases		Controls		Gene affected
				Eevent	Total	Event	Total
2	3	Guojun Li	2004	129	245	100	184	P73 GC/CC
3	3	Guojun Li	2004	116	245	84	184	P73 GC+AT
4	4	Limin Miao	2015	20	261	37	315	miRNA101 rs578481GG
5	4	Limin Miao	2015	74	261	110	315	miRNA101 rs578481AG
6	4	Limin Miao	2015	90	261	127	315	miRNA101 rs578481AA
7	5	Limin Miao	2016	8	261	49	315	miR-605 rs2043556GG
8	5	Limin Miao	2016	61	261	268	315	miR-605 rs2043556AG
9	5	Limin Miao	2016	38	261	120	315	miR-196a2 rs11614913GG
10	5	Limin Miao	2016	99	261	325	315	miR-196a2 rs11614913AG
11	8	Shailendra. S. Maurya	2015	125	505	152	220	CYP1A1*2A
12	8	Shailendra. S. Maurya	2015	142	505	149	220	CYP1A1*2C
13	8	Shailendra. S. Maurya	2015	83	505	93	220	CYP1B1*2
14	8	Shailendra. S. Maurya	2015	131	505	123	220	CYP1B1*3
15	8	Shailendra. S. Maurya	2015	184	505	212	220	CYP2E1*5B
16	8	Shailendra. S. Maurya	2015	149	505	163	220	CYP2E1*6
17	8	Shailendra. S. Maurya	2015	105	505	159	220	GSTM1
25	10	R Sharma	2010	12	176	14	153	CYP2A13 C3375T
26	10	R Sharma	2010	15	176	7	153	CYP2A13: C7520G
27	10	R Sharma	2010	82	176	68	153	UGT1A7:T-57G
28	10	R Sharma	2010	26	176	23	153	UGT1A7:T-57G
29	10	R Sharma	2010	128	176	123	153	UGT1A7
30	10	R Sharma	2010	37	176	22	153	UGT1A7
31	11	Roshni Roy	2013	106	200	176	268	mir34b (rs2187374)CT+TT
32	11	Roshni Roy	2013	74	200	80	268	mir29a (rs24168)
34	13	Tridiv Katiyar	2010	182	845	262	367	GSTM1
35	13	Tridiv Katiyar	2010	254	845	290	367	GSTT1
36	13	Tridiv Katiyar	2010	220	845	193	367	GSTP1
40	14	Zhiyao Yuan	2012	223	402	375	242	10q23rs2274223
41	15	Zhengdong Zhang	2010	216	533	399	863	MGMT
42	16	Mariangela Torreglosa Ruiz	2012	187	226	216	260	Kiss 1 AA
43	16	Mariangela Torreglosa Ruiz	2012	39	226	44	260	Kiss 1 GG+AG
44	17	Divya Tandon	2017	107	162	117	135	miR-149[rs2292832]CC
45	17	Divya Tandon	2017	33	162	12	135	miR-149[rs2292832]CT
46	17	Divya Tandon	2017	55	162	18	135	miR-149[rs2292832]CT+TT
47	18	Seram Anil Singh	2015	26	60	22	41	CYP1A1 (T3801C, rs4646903)TT
48	18	Seram Anil Singh	2015	27	60	17	41	CYP1A1 (T3801C, rs4646903)TC
49	18	Seram Anil Singh	2015	7	60	2	41	CYP1A1 (T3801C, rs4646903)CC
56	19	Brock C. Christensen	2010	108	232	143	555	MIR196A2
57	20	Ana S. Neumann	2005	153	177	91	130	MTHFR
58	21	Erich M. Sturgis	2002	66	235	49	230	ERCC1 8092CC
59	22	Don Hang	2016	11	261	29	661	SOCS3rs2280148CC
60	22	Don Hang	2016	88	261	212	661	SOCS3rs2280148CA
61	22	Don Hang	2016	162	261	418	661	SOCS3rs2280148AA
62	22	Don Hang	2016	11	261	53	661	SOCS3rs8064821AA
63	22	Don Hang	2016	101	261	233	661	SOCS3rs8064821CA
64	22	Don Hang	2016	149	261	372	661	SOCS3rs8064821CC
65	24	Martin Lacko	2009	90	161	40	210	UGT1A7
66	26	Q.-Y. GUO	2017	35	140	81	261	LncRNA H19rs217727GG
67	26	Q.-Y. GUO	2017	75	140	131	261	LncRNA H19rs217727AG
68	26	Q.-Y. GUO	2017	30	140	149	261	LncRNA H19rs217727AA
69	27	Prithvi Kumar Singh	2017	56	94	20	62	Interleukin 2 AA
70	27	Prithvi Kumar Singh	2017	36	94	41	62	Interleukin 2 AC
71	27	Prithvi Kumar Singh	2017	2	94	1	62	Interleukin 2 CC
72	27	Prithvi Kumar Singh	2017	108	182	49	139	Interleukin 2 AA
73	27	Prithvi Kumar Singh	2017	68	182	91	139	Interleukin 2 AC
74	27	Prithvi Kumar Singh	2017	6	182	1	139	Interleukin 2 CC
75	28	Ching Hao Li	2020		718		668
82	29	Mu-Kuan Chen	2009	6	139	1	122	HIF-1aC1772TCT
83	29	Mu-Kuan Chen	2009	13	139	1	122	HIF-1aG1790AAA
86	30	Hsueh-Ju Lu	2022	784	1115	331	636	TNFSF15rs3810936CT+TT
87	30	Hsueh-Ju Lu	2022	815	1115	300	636	TNFSF15rs6478108CT+TT
88	30	Hsueh-Ju Lu	2024	823	1115	292	636	TNFSF15rs6478109CT+TT
94	31	Kuo-Jung Su	2015	69	636	377	619	FUT2rs281377TT
95	31	Kuo-Jung Su	2015	27	636	127	619	FUT2rs1047781AA
99	33	Feng-Yan Lin	2015	29	528	60	220	MTNR1Ars2119882TT
100	33	Feng-Yan Lin	2015	32	528	53	220	MTNR1Ars13140012AA
101	33	Feng-Yan Lin	2015	36	528	57	220	MTNR1Ars6553010AA
103	35	Chao Huang	2019	2	59	4	31	AURKA T91ATT
104	35	Chao Huang	2019	24	59	18	31	AURKA T91ATA
105	35	Chao Huang	2019	33	59	9	31	AURKA T91AAA
106	35	Chao Huang	2019	32	59	24	31	AURKA G169AGG
107	35	Chao Huang	2019	21	59	6	31	AURKA G169AGA
108	35	Chao Huang	2019	6	59	1	31	AURKA G169AAA
112	37	Ming-Hsien Chien	2013	451	634	159	227	Maspin (rs1455555)AG/GG
113	37	Ming-Hsien Chien	2013	393	634	133	227	Maspin (rs2289519)CT/TT
114	37	Ming-Hsien Chien	2013	602	634	208	227	Maspin (rs2289520)GC/GG
118	41	Sreelekha T T	2001	50	98	10	60	CYP1A1M2
119	41	Sreelekha T T	2001	50	98	40	60	GSTM1
120	41	Sreelekha T T	2001	80	98	55	60	GSTT1
121	42	Enjiao Zhang	2017	53	225	49	165	miR-196a2 rs11614913CC
122	42	Enjiao Zhang	2017	172	225	116	165	miR-196a2 rs11614913CT+TT
123	42	Enjiao Zhang	2017	135	225	99	165	miR-146a rs2910164GG
124	42	Enjiao Zhang	2017	90	225	65	165	miR-146a rs2910164GC+CC
125	42	Enjiao Zhang	2017	138	225	102	165	miR-499 rs3746444TT
126	42	Enjiao Zhang	2017	87	225	63	165	miR-499 rs3746444TC+CC
127	44	Hsiu-Ting Tsai	2013	219	482	107	220	IL-18 -607AC
128	44	Hsiu-Ting Tsai	2013	140	482	54	220	IL-18 -607AA
129	44	Hsiu-Ting Tsai	2013	102	482	33	220	IL-18 -137GC
130	44	Hsiu-Ting Tsai	2013	8	482	2	220	IL-18 -137GG
135	45	Chu Chen	2001	58	143	29	250	NAT2
136	45	Chu Chen	2002	85	143	44	250	NAT2SLOW
137	50	Chang-Fang Chiu	2008	37	145	42	143	ERCC6 399 GG
138	50	Chang-Fang Chiu	2008	108	145	52	143	ERCC6 399 G/A or AA
144	53	Ming-Hsien Chien	2011	83	204	6	122	E-cadherin-347G/GA
145	53	Ming-Hsien Chien	2011	91	204	30	122	E-cadherin-160C/CA
148	55	Tsung-Te Chung	2011	181	290	47	198	RECKrs10814325TC/CC
149	55	Tsung-Te Chung	2011	137	290	34	198	RECKrs16932912GA/AA
150	55	Tsung-Te Chung	2011	93	290	32	198	RECKrs11788747AG/GG
151	55	Tsung-Te Chung	2011	95	290	30	198	RECKrs10972727AT/AA
160	58	Ming-Hsien Chien	2012	239	388	51	210	CA9rs2071676AG/GG
161	58	Ming-Hsien Chien	2012	34	388	8	210	CA9rs3829078AG/GG
162	58	Ming-Hsien Chien	2012	38	388	7	210	CA9rs1048638AC/CC
163	58	Ming-Hsien Chien	2012	83	388	23	210	CA9376del393Ins/DEL
164	59	Chunying Li	2010	222	1023	117	1052	CASP8-652ins/ins
165	59	Chunying Li	2011	529	1023	429	1052	CASP8-652del/del
166	62	Mu-Kuan Chen	2011	92	177	65	121	MCP-1AG
167	62	Mu-Kuan Chen	2011	50	177	37	121	MCP-1GG
168	62	Mu-Kuan Chen	2011	142	177	102	121	MCP-1AG OR GG
169	63	LIANG-CHUN SHIH	2019	218	595	268	667	caspase-8 rs3834129 ID
170	63	LIANG-CHUN SHIH	2019	36	595	47	667	caspase-8 rs3834129 DD
171	68	Yu-Ting Chung	2009	10	160	71	217	SULT1A1 Hta(wild type)
172	68	Yu-Ting Chung	2009	1	160	5	217	SULT1A1 Htb(haplotype with 638G>A)
173	71	Sukumaran Anil	2016	5	72	0	28	PARP1 Gene rs1136410 CC
174	71	Sukumaran Anil	2016	23	72	10	28	PARP1 Gene rs1136410 C
175	73	SYED RIZWAN HUSSAIN	2016	71	109	27	59	IL10 A1082G AG
176	75	Raktim Borkotoky	2019	27	190	152	190	XRCC1
177	84	Mousumi Majumder	2005	46	53	67	114	GSTM1
178	84	Mousumi Majumder	2005	11	53	23	114	XRCC1
179	87	Miroslav Brocic	2011	15	81	9	42	ADH1C SspI wt
180	87	Miroslav Brocic	2011	52	81	27	42	ADH1C SspI ht
181	87	Miroslav Brocic	2011	14	81	6	42	ADH1C SspI mt
182	87	Miroslav Brocic	2011	33	81	15	42	ADH1C HaeIII wt
183	87	Miroslav Brocic	2011	38	81	18	42	ADH1C HaeIII ht
184	87	Miroslav Brocic	2011	10	81	9	42	ADH1C HaeIII mt
185	87	Miroslav Brocic	2011	69	81	36	42	CYP2E1 RsaI wt
186	87	Miroslav Brocic	2011	8	81	5	42	CYP2E1 RsaI ht
187	87	Miroslav Brocic	2011	4	81	1	42	CYP2E1 RsaI mt
188	87	Miroslav Brocic	2011	76	81	41	42	CYP2E1 Ins wt
189	87	Miroslav Brocic	2011	4	81	0	42	CYP2E1 Ins ht
190	87	Miroslav Brocic	2011	1	81	1	42	CYP2E1 Ins mt
191	96	Chia-Ming Yeh	2020	512	1004	110	636	SOX11 rs77996007 TC/CC
192	96	Chia-Ming Yeh	2020	188	1004	147	636	SOX11 rs66465560 TC/CC
193	96	Chia-Ming Yeh	2020	189	1004	47	636	SOX11 rs68114586 Ins/Del
194	97	In-Ho Cha	2007	10	30	4	33	CYP1A1 m2/m2
195	97	In-Ho Cha	2007	11	30	22	33	GSTM1 (–)
196	105	Wei‐Chen Hung	2019	189	482	88	220	Leptin −2548A/G
197	105	Wei‐Chen Hung	2019	9	433	2	93	Leptin receptor K109RA/A
198	105	Wei‐Chen Hung	2019	104	433	42	93	Leptin receptor Q223RG/A
199	107	Zheng-Guo Cao	2004	27	76	14	20	MMP-1 1G/1G
200	107	Zheng-Guo Cao	2004	49	76	6	20	MMP-1 2G/2G
201	108	Miki Sato	1999	22	31	9	15	CYP1A1MspI-C
202	110	Katarina Zeljic	2012	26	82	15	28	VDRTaQlwt
203	110	Katarina Zeljic	2012	47	82	11	28	VDRTaQlht
204	110	Katarina Zeljic	2012	9	82	2	28	VDRTaQlmt
205	110	Katarina Zeljic	2012	12	82	3	28	CYP27B1rs4646536wt
206	110	Katarina Zeljic	2012	28	82	12	28	CYP27B1rs4646537ht
207	110	Katarina Zeljic	2012	42	82	13	28	CYP27B1rs4646538mt
208	110	Katarina Zeljic	2012	35	82	10	28	CYP24A1rs2296241wt
209	110	Katarina Zeljic	2012	47	82	18	28	CYP24A1rs2296242ht
210	110	Katarina Zeljic	2012	0	82	0	28	CYP24A1rs2296243mt
211	112	KUO-TING SUN	2016	228	595	306	697	MMP1 1607 1G/2G
212	112	KUO-TING SUN	2016	136	595	141	697	MMP1 1607 1G/2G
213	121	Yi-Tzu Chen	2023	671	967	790	1138	ADAM- 10 rs653765 - CC
214	121	Yi-Tzu Chen	2023	296	967	348	1138	ADAM- 10 rs653765 - CT+TT
215	130	C. XIN	2018	70	191	24	351	PTEN - rs7853346-CC
216	130	C. XIN	2018	50	141	106	308	PTEN - rs7853346-CG
217	130	C. XIN	2018	11	129	25	80	PTEN - rs7853346-GG
218	135	PS Sushma	2015	28	32	81	102	miR-196a2 rs374644- TT
219	135	PS Sushma	2015	1	32	15	102	miR-196a2 rs374644 - CT
220	135	PS Sushma	2015	3	32	6	102	miR-196a2 rs374644 - CC
221	135	PS Sushma	2015	26	32	90	102	miR-149 rs374644 - CC
222	135	PS Sushma	2015	6	32	12	102	miR-149 rs374644 - CT
223	135	PS Sushma	2015	0	32	0	102	miR-149 rs374644 - TT
224	137	Y.B. J	2011	72	108	59	175	ADH1B +3170A>G - 2⁄2
225	137	Y.B. J	2011	56	87	35	114	ADH1B +3170A>G - 1⁄2
226	137	Y.B. J	2011	23	30	4	15	ADH1B +3170A>G - 1⁄1
227	137	Y.B. J	2011	72	152	59	204	ALDH2 1951G>A - 2/2
228	137	Y.B. J	2011	56	71	35	89	ALDH2 1951G>A - 1/2
229	137	Y.B. J	2011	23	2	4	8	ALDH2 1951G>A - 1/1
230	151	Niu	2014	40	259	104	1035	COX-2 - -1195G9A - GG
231	151	Niu	2014	126	259	118	1035	COX-2 - -1195G9A - GA+AA
232	152	Hongping Yu	2012	667	2078	474	2084	ERCC4 -rs3136038-cc/ct
233	152	Hongping Yu	2012	80	2078	60	2084	ERCC4 -rs3136038-TT
234	152	Hongping Yu	2012	690	2078	57	2084	ERCC4 -rs2276466-CC/CG
235	152	Hongping Yu	2012	582	2078	52	2084	ERCC4 -rs2276466-GG
236	154	Y-Y Hou	2015	326	512	286	668	miR-499a (T>C) rs374644- T/C, C/T
237	161	J.Niu	2009	197	1069	374	1012	PTPN13 SNPs - c.4566 A.G I1522M - AA
238	161	J.Niu	2009	81	1069	146	1012	AG
239	161	J.Niu	2009	22	1069	16	1012	GG
240	161	J.Niu	2009	103	1069	193	1012	c.6241 T.G Y2081D -TT
241	161	J.Niu	2009	152	1069	247	1012	c.6241 T.G Y2081D -GT
242	161	J.Niu	2009	45	1069	86	1012	c.6241 T.G Y2081D -GG
243	162	Jiachun Lu	2009	278	1006	174	1007	PIN1 _x0002_842G.C - GG
244	162	Jiachun Lu	2009	67	1006	61	1007	GC + CC
245	163	Y.-J.Huang	2010	380	1021	148	1018	DEC1 (rs4978620 T.C) - TC/ TT
246	163	Y.-J.Huang	2011	42	1021	17	1018	DEC1 (rs4978620 T.C) - CC
247	164	Kexin Chen	2008	127	930	145	993	CASP3 (rs4647601:G>T)- CG
248	164	Kexin Chen	2008	150	930	73	993	CASP3 (rs4647601:G>T)- GT
249	168	Jiaze An	2007	196	829	92	854	NER-1-3
250	168	Jiaze An	2007	91	829	43	854	NER4-6
251	169	Zhengdong Zhang	2006	146	533	268	864	FAS With -1377 (GG + AG)/ - 670 AA
252	169	Zhengdong Zhang	2006	387	533	596	864	FAS Without -1377 (GG + AG)/ - 670 AA
253	172	Jiachun Lu	2007	78	716	81	719	RAD51 172G.T- tt
254	173	Zhengdong Zhang	2005	195	721	387	1234	SHMT1 haplotype - 0 variants
255	173	Zhengdong Zhang	2005	388	721	476	1234	SHMT1 haplotype - 1-6 variants
256	175	Chunying Li	2007	230	830	99	854	ADPRT - Val/Val
257	175	Chunying Li	2007	58	830	36	854	ADPRT - Val/Ala+Ala/Ala
258	176	Hongbing Shen	2002	45	304	46	333	p53_72- arg/arg
259	176	Hongbing Shen	2002	42	304	38	333	p53_72- arg/Pro
260	176	Hongbing Shen	2002	5	304	8	333	p53_72- Pro/Pro
261	178	Guojun Li	2005	83	712	88	1222	p21 C70T -CC
262	178	Guojun Li	2005	13	712	10	1222	p21 C70T -Ct
263	178	Guojun Li	2005	1	712	1	1222	p21 C70T -tt
264	178	Guojun Li	2005	13	712	1	1222	p21 C98A-CC
265	178	Guojun Li	2005	13	712	10	1222	p21 C98A -Ct
266	178	Guojun Li	2005	1	712	1	1222	p21 C98A -tt

## Sheet: Tobacco chewing
Sr No	Study No.	First Author	Year of study	Cases		Controls		Gene affected
				Eevent	Total	Event	Total
18	8	Shailendra. S. Maurya	2015	85	394	145	240	CYP1A1*2A
19	8	Shailendra. S. Maurya	2015	96	394	138	240	CYP1A1*2C
20	8	Shailendra. S. Maurya	2015	75	394	117	240	CYP1B1*2
21	8	Shailendra. S. Maurya	2015	101	394	145	240	CYP1B1*3
22	8	Shailendra. S. Maurya	2015	142	394	231	240	CYP2E1*5B
23	8	Shailendra. S. Maurya	2015	85	394	156	240	CYP2E1*6
24	8	Shailendra. S. Maurya	2015	51	394	175	240	GSTM1
33	11	Roshni Roy	2013	330	364	268	278	Ran (rs14035)CC+CT
37	13	Tridiv Katiyar	2010	110	651	283	400	GSTM1
38	13	Tridiv Katiyar	2010	200	651	315	400	GSTT1
39	13	Tridiv Katiyar	2010	164	651	194	400	GSTP1
50	18	Seram Anil Singh	2015	36	72	39	53	CYP1A1 (T3801C, rs4646903)TT
51	18	Seram Anil Singh	2015	25	72	20	53	CYP1A1 (T3801C, rs4646903)TC
52	18	Seram Anil Singh	2015	11	72	4	53	CYP1A1 (T3801C, rs4646903)CC
76	28	Ching Hao Li	2020	557	773	361	508	IL12A rs568408TT
77	28	Ching Hao Li	2020	185	773	131	508	IL12A rs568408GT
78	28	Ching Hao Li	2020	31	773	16	508	IL12A rs568408GG
79	28	Ching Hao Li	2020	642	773	433	508	IL12A rs2243115GG
80	28	Ching Hao Li	2020	122	773	70	508	IL12A rs2243115AG
81	28	Ching Hao Li	2020	9	773	5	508	IL12A rs2243115AA
84	29	Mu-Kuan Chen	2009	6	135	1	51	HIF-1aC1772TCT
85	29	Mu-Kuan Chen	2009	13	135	1	51	HIF-1aG1790AAA
89	30	Hsueh-Ju Lu	2025	690	989	140	199	TNFSF15rs3810936TC+CC
90	30	Hsueh-Ju Lu	2026	716	989	149	199	TNFSF15rs6478108CT+TT
91	30	Hsueh-Ju Lu	2027	722	989	150	199	TNFSF15rs6478109AG+GG
92	31	Kuo-Jung Su	2015	30	568	8	199	FUT2rs281377TT
93	31	Kuo-Jung Su	2015	9	568	6	199	FUT2rs1047781AA
96	33	Feng-Yan Lin	2015	11	478	10	93	MTNR1Ars2119882TT
97	33	Feng-Yan Lin	2015	11	478	6	93	MTNR1Ars13140012AA
98	33	Feng-Yan Lin	2015	11	478	5	93	MTNR1Ars6553010AA
109	37	Ming-Hsien Chien	2013	413	583	63	96	Maspin (rs1455555)AG/GG
110	37	Ming-Hsien Chien	2013	360	583	61	96	Maspin (rs2289519)CT/TT
111	37	Ming-Hsien Chien	2013	555	583	88	96	Maspin (rs2289520)GC/GG
131	44	Hsiu-Ting Tsai	2013	190	433	50	93	IL-18 -607AC
132	44	Hsiu-Ting Tsai	2013	130	433	22	93	IL-18 -607AA
133	44	Hsiu-Ting Tsai	2013	96	433	12	93	IL-18 -137GC
134	44	Hsiu-Ting Tsai	2013	7	433	2	93	IL-18 -137GG
139	50	Chang-Fang Chiu	2008	24	72	27	68	ERCC6 399 GG
140	50	Chang-Fang Chiu	2008	58	72	24	68	ERCC6 399 G/A or AA
141	49	Ming-Yu Lien	2017	353	775	90	634	CCL4rs1634507GT/TT
142	49	Ming-Yu Lien	2017	490	775	132	634	CCL4rs10491121AG/GG
143	49	Ming-Yu Lien	2017	349	775	101	634	CCL4rs1719153AT/TT
146	53	Ming-Hsien Chien	2011	83	195	6	51	E-cadherin-160G/GA
147	53	Ming-Hsien Chien	2011	91	195	30	51	E-cadherin-160C/CA
152	55	Tsung-Te Chung	2011	181	263	47	89	RECKrs10814325TC/CC
153	55	Tsung-Te Chung	2011	137	263	34	89	RECKrs16932912GA/AA
154	55	Tsung-Te Chung	2011	93	263	32	89	RECKrs11788747AG/GG
155	55	Tsung-Te Chung	2011	95	263	30	89	RECKrs10972727AT/AA
156	58	Ming-Hsien Chien	2012	239	353	51	91	CA9rs2071676AG/GG
157	58	Ming-Hsien Chien	2012	34	353	8	91	CA9rs3829078AG/GG
158	58	Ming-Hsien Chien	2012	38	353	7	91	CA9rs1048638AC/CC
159	58	Ming-Hsien Chien	2012	83	353	23	91	CA9376del393Ins/DEL
160	73	SYED RIZWAN HUSSAIN	2016	117	172	46	113	IL10 A1082G AG
161	75	Raktim Borkotoky	2019	12	190	152	190	XRCC1
162	82	CHIA-WEN TSAI	2014	469	661	467	506	XRCC3 rs861539 CC
163	82	CHIA-WEN TSAI	2015	92	661	39	506	XRCC3 rs861539 CT+TT
164	84	Mousumi M	2005	79	176	109	162	GSTM1
165	84	Mousumi M	2005	6	53	11	114	XRCC1
166	96	Chia-Ming Yeh	2020	875	1196	199	1200	SOX11
167	105	Wei‐Chen Hung	2019	34	433	4	93	Leptin −2548G/G
168	105	Wei‐Chen Hung	2019	8	433	2	93	Leptin receptor K109RA/A
169	105	Wei‐Chen Hung	2019	92	433	15	93	Leptin receptor Q223RG/A
170	112	KUO-TING SUN	2016	265	661	223	506	MMP1 1607 1G/2G
171	112	KUO-TING SUN	2016	151	661	103	506	MMP1 1607 1G/2G
172	121	Yi-Tzu Chen	2023	621	842	830	1138	ADAM- 10 rs383902 - TT
173	121	Yi-Tzu Chen	2023	221	842	308	1138	ADAM- 10 rs383902 - TC+CC
174	141	Chun-Yi Chuang	2021	107	1192	227	1194	TRIM-21-rs4144331-GG
175	141	Chun-Yi Chuang	2021	575	1192	280	1194	TRIM-21-rs4144331-GT
176	141	Chun-Yi Chuang	2021	317	1192	76	1194	TRIM-21-rs4144331-TT
177	141	Chun-Yi Chuang	2021	126	1192	303	1194	TRIM-21-rs915956-GG
178	141	Chun-Yi Chuang	2021	601	1192	274	1194	TRIM-21-rs915956-GT
179	141	Chun-Yi Chuang	2021	272	1192	56	1194	TRIM-21-rs915956-TT
180	148	C.-W. Su	2018	310	2088	1255	2400	eNOS- GT
181	148	C.-W. Su	2018	345	2088	88	2400	eNOS - G-C, T-T, and T-C
182	154	Y-Y Hou	2015	302	512	129	668	miR-499a (T>C) rs374644- T/T

## Sheet: Alcohol
Sr No	Study No.	First Author		Cases		Controls		Gene affected
				Eevent	Total	Event	Total
1	3	Guojun Li		207	361	81	153	P73 GC/CC
2	3	Guojun Li		154	361	72	153	P73 GC+AT
3	4	Limin Miao	2015	23	255	34	321	miRNA101 rs578481GG
4	4	Limin Miao	2015	77	255	107	321	miRNA101 rs578481AG
5	4	Limin Miao	2015	88	255	132	321	miRNA101 rs578481AA
6	5	Limin Miao	2016	9	255	41	321	miR-605 rs2043556GG
7	5	Limin Miao	2016	63	255	204	321	miR-605 rs2043556AG
8	5	Limin Miao	2016	40	255	90	321	miR-196a2 rs11614913GG
9	5	Limin Miao	2016	94	255	250	321	miR-196a2 rs11614913AG
10	8	Shailendra. S. Maurya	2015	67	317	159	230	CYP1A1*2A
11	8	Shailendra. S. Maurya	2015	85	317	152	230	CYP1A1*2C
12	8	Shailendra. S. Maurya	2015	61	317	109	230	CYP1B1*2
13	8	Shailendra. S. Maurya	2015	81	317	144	230	CYP1B1*3
14	8	Shailendra. S. Maurya	2015	108	317	219	230	CYP2E1*5B
15	8	Shailendra. S. Maurya	2015	69	317	168	230	CYP2E1*6
16	8	Shailendra. S. Maurya	2015	29	317	141	230	GSTM1
17	10	R Sharma	2010	11	114	17	100	CYP2A13: T478C
18	10	R Sharma	2010	7	114	7	100	CYP2A13: C3375T
19	10	R Sharma	2010	10	114	7	100	CYP2A13: C7520G
20	10	R Sharma	2010	54	114	38	100	UGT1A7:T-57G
21	10	R Sharma	2010	17	114	17	100	UGT1A7:T-57G
22	10	R Sharma	2010	89	114	73	100	UGT1A7
23	10	R Sharma	2010	21	114	16	100	UGT1A7
24	13	Tridiv Katiyar	2010	54	439	205	324	GSTM1
25	13	Tridiv Katiyar	2010	120	439	253	324	GSTT1
26	13	Tridiv Katiyar	2010	105	439	160	324	GSTP1
27	14	Zhiyao Yuan	2012	218	291	280	234	10q23rs2274223
28	15	Zhengdong Zhang	2010	224	560	394	863	MGMT
29	16	Mariangela Torreglosa Ruiz	2012	162	196	213	254	Kiss 1 AA
30	16	Mariangela Torreglosa Ruiz	2012	34	196	41	254	Kiss 1 GG+AG
31	18	Seram Anil Singh	2015	18	44	31	45	CYP1A1 (T3801C, rs4646903)TT
32	18	Seram Anil Singh	2015	19	44	12	45	CYP1A1 (T3801C, rs4646903)TC
33	18	Seram Anil Singh	2015	7	44	2	45	CYP1A1 (T3801C, rs4646903)CC
34	19	Brock C. Christensen	2010	122	221	143	555	MIR196A2
35	20	Ana S. Neumann	2005	219	260	158	226	MTHFR
36	21	Erich M. Sturgis	2002	74	249	57	247	ERCC1 8092CC
37	22	Don Hang	2016	13	255	21	509	SOCS3rs2280148CC
38	22	Don Hang	2016	83	255	153	509	SOCS3rs2280148CA
39	22	Don Hang	2016	159	255	335	509	SOCS3rs2280148AA
40	22	Don Hang	2016	9	255	47	509	SOCS3rs8064821AA
41	22	Don Hang	2016	98	255	188	509	SOCS3rs8064821CA
42	22	Don Hang	2016	147	255	274	509	SOCS3rs8064821CC
43	24	Martin Lacko	2009	58	123	5	30	UGT1A7
44	26	Q.-Y. GUO	2017	33	134	55	179	LncRNA H19rs217727GG
45	26	Q.-Y. GUO	2017	70	134	91	179	LncRNA H19rs217727AG
46	26	Q.-Y. GUO	2017	31	134	33	179	LncRNA H19rs217727AA
47	27	Prithvi Kumar Singh	2017	25	44	15	32	Interleukin 2 AA
48	27	Prithvi Kumar Singh	2017	18	44	19	32	Interleukin 2 AC
49	27	Prithvi Kumar Singh	2017	1	44	0	32	Interleukin 2 CC
50	30	Hsueh-Ju Lu	2022	427	625	198	237	TNFSF15rs3810936CT+TT
51	30	Hsueh-Ju Lu	2022	449	625	176	237	TNFSF15rs6478108CT+TT
52	30	Hsueh-Ju Lu	2024	452	625	173	237	TNFSF15rs6478109CT+TT
53	37	Ming-Hsien Chien	2013	300	421	145	219	Maspin (rs1455555)AG/GG
54	37	Ming-Hsien Chien	2013	254	421	121	219	Maspin (rs2289519)CT/TT
55	37	Ming-Hsien Chien	2013	401	421	190	219	Maspin (rs2289520)GC/GG
56	44	Hsiu-Ting Tsai	2013	159	336	104	214	IL-18 -607AC
57	44	Hsiu-Ting Tsai	2013	96	336	50	214	IL-18 -607AA
58	44	Hsiu-Ting Tsai	2013	63	336	14	214	IL-18 -137GC
59	44	Hsiu-Ting Tsai	2013	6	336	1	214	IL-18 -137GG
60	45	Chu Chen	2001	24	143	7	250	NAT2
61	45	Chu Chen	2001	34	143	14	250	NAT2SLOW
62	50	Chang-Fang Chiu	2008	51	160	63	158	ERCC6 399 GG
63	50	Chang-Fang Chiu	2008	109	160	90	158	ERCC6 399 G/A or AA
64	59	Chunying Li	2010	222	1023	138	1052	CASP8-652ins/ins
65	59	Chunying Li	2011	527	1023	459	1052	CASP8-652del/del
66	62	Mu-Kuan Chen	2011	37	139	61	205	MCP-1GG
67	63	LIANG-CHUN SHIH	2019	206	560	242	641	caspase-8 rs3834129 ID
68	63	LIANG-CHUN SHIH	2019	33	560	49	641	caspase-8 rs3834129 DD
69	73	SYED RIZWAN HUSSAIN	2016	42	68	17	40	IL10 A1082G AG
70	75	Raktim Borkotoky	2019	24	190	152	190	XRCC1
71	87	Miroslav Brocic	2011	17	92	7	31	ADH1C SspI wt
72	87	Miroslav Brocic	2011	59	92	20	31	ADH1C SspI ht
73	87	Miroslav Brocic	2011	16	92	4	31	ADH1C SspI mt
74	87	Miroslav Brocic	2011	36	92	12	31	ADH1C HaeIII wt
75	87	Miroslav Brocic	2011	40	92	16	31	ADH1C HaeIII ht
76	87	Miroslav Brocic	2011	16	92	3	31	ADH1C HaeIII mt
77	87	Miroslav Brocic	2011	79	92	26	31	CYP2E1 RsaI wt
78	87	Miroslav Brocic	2011	10	92	3	31	CYP2E1 RsaI ht
79	87	Miroslav Brocic	2011	3	92	2	31	CYP2E1 RsaI mt
80	87	Miroslav Brocic	2011	89	92	28	31	CYP2E1 Ins wt
81	87	Miroslav Brocic	2011	2	92	2	31	CYP2E1 Ins ht
82	87	Miroslav Brocic	2011	1	92	1	31	CYP2E1 Ins mt
83	96	Chia-Ming Yeh	2020	548	1196	273	1200	SOX11
84	105	Wei‐Chen Hung	2019	130	336	72	214	Leptin −2548A/G
85	105	Wei‐Chen Hung	2019	5	433	6	93	Leptin receptor K109RA/A
86	105	Wei‐Chen Hung	2019	3	433	2	93	Leptin receptor Q223RA/A
87	110	Katarina Zeljic	2012	34	35	68	75	VDRrs11574085wt
88	110	Katarina Zeljic	2012	1	35	7	75	VDRrs11574085ht
89	110	Katarina Zeljic	2012	0	35	0	75	VDRrs11574085mt
90	110	Katarina Zeljic	2012	9	35	6	75	CYP27B1rs4646536wt
91	110	Katarina Zeljic	2012	9	35	31	75	CYP27B1rs4646537ht
92	110	Katarina Zeljic	2012	17	35	38	75	CYP27B1rs4646538mt
93	110	Katarina Zeljic	2012	10	35	35	75	CYP24A1rs2296241wt
94	110	Katarina Zeljic	2012	25	35	40	75	CYP24A1rs2296242ht
95	110	Katarina Zeljic	2012	0	35	0	75	CYP24A1rs2296243mt
96	112	KUO-TING SUN	2016	227	560	283	641	MMP1 1607 1G/2G
97	112	KUO-TING SUN	2016	129	560	136	641	MMP1 1607 1G/2G
98	130	C. XIN	2018	66	191	84	351	PTEN - rs7853346-CC
99	130	C. XIN	2018	36	141	72	308	PTEN - rs7853346-CG
100	130	C. XIN	2018	9	129	21	80	PTEN - rs7853346-GG
101	135	PS Sushma	2015	11	16	90	102	miR-196a2 rs374644- TT
102	135	PS Sushma	2015	2	16	12	102	miR-196a2 rs374644 - CT
103	135	PS Sushma	2015	3	16	0	102	miR-196a2 rs374644 - CC
104	135	PS Sushma	2015	8	16	90	102	miR-149 rs374644 - CC
105	135	PS Sushma	2015	8	16	12	102	miR-149 rs374644 - CT
106	135	PS Sushma	2015	0	16	0	102	miR-149 rs374644 - TT
107	137	Y.B. J	2011	50	108	42	175	ADH1B +3170A>G - 2⁄2
108	137	Y.B. J	2011	42	87	22	114	ADH1B +3170A>G - 1⁄2
109	137	Y.B. J	2011	21	30	2	15	ADH1B +3170A>G - 1⁄1
110	137	Y.B. J	2011	85	152	46	204	ALDH2 1951G>A - 2/2
111	137	Y.B. J	2011	28	71	20	89	ALDH2 1951G>A - 1/2
112	137	Y.B. J	2011	0	2	0	8	ALDH2 1951G>A - 1/1
113	151	Niu	2014	40	259	11	1035	COX-2 - -1195G9A - GG
114	151	Niu	2014	122	259	411	1035	COX-2 - -1195G9A - GA+AA
115	152	Hongping Yu	2012	705	2078	50	2084	ERCC4 -rs3136038-cc/ct
116	152	Hongping Yu	2012	534	2078	63	2084	ERCC4 -rs3136038-TT
117	152	Hongping Yu	2012	705	2078	50	2084	ERCC4 -rs2276466-CC/CG
118	152	Hongping Yu	2012	534	2078	63	2084	ERCC4 -rs2276466-GG
119	154	Y-Y Hou	2015	326	512	64	668	miR-499a (T>C) rs374644- T/C, C/T
120	154	Y-Y Hou	2015	326	512	286	668	miR-499a (T>C) rs374644- T/C, C/T
121	161	J.Niu	2009	346	1069	301	1012	PTPN13 SNPs - c.4566 A.G I1522M - AA
122	161	J.Niu	2009	158	1069	129	1012	AG
123	161	J.Niu	2009	39	1069	13	1012	GG
124	161	J.Niu	2009	166	1069	158	1012	c.6241 T.G Y2081D -TT
125	161	J.Niu	2009	298	1069	208	1012	c.6241 T.G Y2081D -GT
126	161	J.Niu	2009	79	1069	77	1012	c.6241 T.G Y2081D -GG
127	162	Jiachun Lu	2009	423	1006	345	1007	PIN1 _x0002_842G.C - GG
128	162	Jiachun Lu	2009	83	1006	85	1007	GC + CC
129	163	Y.-J.Huang	2010	515	1021	417	1018	DEC1 (rs4978620 T.C) - TC/ TT
130	163	Y.-J.Huang	2011	49	1021	38	1018	DEC1 (rs4978620 T.C) - CC
131	164	Y.-J.Huang	2012	168	930	144	993	CASP3 (rs4647601:G>T)- CG
132	164	Y.-J.Huang	2013	218	930	181	993	CASP3 (rs4647601:G>T)- GT
133	168	Jiaze An	2007	300	829	122	854	NER-1-3
134	168	Jiaze An	2007	122	829	73	854	NER4-6
135	169	Zhengdong Zhang	2006	150	563	270	861	FAS With -1377 (GG + AG)/ - 670 AA
136	169	Zhengdong Zhang	2006	431	563	591	861	FAS Without -1377 (GG + AG)/ - 670 AA
137	172	Jiachun Lu	2007	252	716	121	719	RAD51 172G.T- tt
138	173	Zhengdong Zhang	2005	203	721	376	1234	SHMT1 haplotype - 0 variants
139	173	Zhengdong Zhang	2005	360	721	484	1234	SHMT1 haplotype - 1-6 variants
140	175	Chunying Li	2007	154	830	247	854	ADPRT - Val/Val
141	175	Chunying Li	2007	39	830	97	854	ADPRT - Val/Ala+Ala/Ala
142	176	Hongbing Shen	2002	79	304	78	333	p53_72- arg/arg
143	176	Hongbing Shen	2002	55	304	51	333	p53_72- arg/Pro
144	176	Hongbing Shen	2002	8	304	8	333	p53_72- Pro/Pro
145	178	Guojun Li	2005	83	712	88	1222	p21 C70T -CC
146	179	Guojun Li	2005	13	712	10	1222	p21 C70T -Ct
147	180	Guojun Li	2005	1	712	1	1222	p21 C70T -tt
148	178	Guojun Li	2005	13	712	1	1222	p21 C98A-CC
149	179	Guojun Li	2005	13	712	10	1222	p21 C98A -Ct
150	180	Guojun Li	2005	1	712	1	1222	p21 C98A -tt

## Sheet: Mixed habit
Sr No	Study No.	First Author		Cases		Controls		Gene affected
				Eevent	Total	Event	Total
53	18	Seram Anil Singh	2015	35	122	29	179	CYP1A1 (T3801C, rs4646903)TT
54	18	Seram Anil Singh	2015	22	122	22	179	CYP1A1 (T3801C, rs4646903)TC
55	18	Seram Anil Singh	2015	8	122	6	179	CYP1A1 (T3801C, rs4646903)CC

## Sheet: P53
Sr No	Study No.	First Author	Year of study	Cases		Controls		Gene affected
				Eevent	Total	Event	Total
	3	Guojun Li	2004	129	245	100	184	P73 GC/CC
	3	Guojun Li	2004	116	245	84	184	P73 GC+AT			Head and Neck cancer
	176	Hongbing Shen	2002	45	304	46	333	p53_72- arg/arg			Oral cancer
	176	Hongbing Shen	2002	42	304	38	333	p53_72- arg/Pro			Smoking
	176	Hongbing Shen	2002	5	304	8	333	p53_72- Pro/Pro			Chewing
	178	Guojun Li	2005	83	712	88	1222	p21 C70T -CC			Alcohol
	178	Guojun Li	2005	13	712	10	1222	p21 C70T -Ct			Mixed habit
	178	Guojun Li	2005	1	712	1	1222	p21 C70T -tt
	178	Guojun Li	2005	13	712	1	1222	p21 C98A-CC
	178	Guojun Li	2005	13	712	10	1222	p21 C98A -Ct
	178	Guojun Li	2005	1	712	1	1222	p21 C98A -tt
	3	Guojun Li	2004	207	361	81	153	P73 GC/CC
	3	Guojun Li	2004	154	361	72	153	P73 GC+AT
	176	Hongbing Shen	2002	79	304	78	333	p53_72- arg/arg
	176	Hongbing Shen	2002	55	304	51	333	p53_72- arg/Pro
	176	Hongbing Shen	2002	8	304	8	333	p53_72- Pro/Pro
	178	Guojun Li	2005	83	712	88	1222	p21 C70T -CC
	179	Guojun Li	2005	13	712	10	1222	p21 C70T -Ct
	180	Guojun Li	2005	1	712	1	1222	p21 C70T -tt
	178	Guojun Li	2005	13	712	1	1222	p21 C98A-CC
	179	Guojun Li	2005	13	712	10	1222	p21 C98A -Ct
	180	Guojun Li	2005	1	712	1	1222	p21 C98A -tt

## Sheet: miRNA
Sr No	Study No.	First Author	Year of study	Cases		Controls		Gene affected
				Eevent	Total	Event	Total
	4	Limin Miao	2015	20	261	37	315	miRNA101 rs578481GG
	4	Limin Miao	2015	74	261	110	315	miRNA101 rs578481AG
	4	Limin Miao	2015	90	261	127	315	miRNA101 rs578481AA
	5	Limin Miao	2016	8	261	49	315	miR-605 rs2043556GG
	5	Limin Miao	2016	61	261	268	315	miR-605 rs2043556AG
	5	Limin Miao	2016	38	261	120	315	miR-196a2 rs11614913GG
	5	Limin Miao	2016	99	261	325	315	miR-196a2 rs11614913AG
	11	Roshni Roy	2013	106	200	176	268	mir34b (rs2187374)CT+TT
	11	Roshni Roy	2013	74	200	80	268	mir29a (rs24168)
	17	Divya Tandon	2017	107	162	117	135	miR-149[rs2292832]CC
	17	Divya Tandon	2017	33	162	12	135	miR-149[rs2292832]CT
	17	Divya Tandon	2017	55	162	18	135	miR-149[rs2292832]CT+TT
	19	Brock C. Christensen	2010	108	232	143	555	MIR196A2
	42	Enjiao Zhang	2017	53	225	49	165	miR-196a2 rs11614913CC
	42	Enjiao Zhang	2017	172	225	116	165	miR-196a2 rs11614913CT+TT
	42	Enjiao Zhang	2017	135	225	99	165	miR-146a rs2910164GG
	42	Enjiao Zhang	2017	90	225	65	165	miR-146a rs2910164GC+CC
	42	Enjiao Zhang	2017	138	225	102	165	miR-499 rs3746444TT
	42	Enjiao Zhang	2017	87	225	63	165	miR-499 rs3746444TC+CC
	135	PS Sushma	2015	28	32	81	102	miR-196a2 rs374644- TT
	135	PS Sushma	2015	1	32	15	102	miR-196a2 rs374644 - CT			Head and Neck cancer
	135	PS Sushma	2015	3	32	6	102	miR-196a2 rs374644 - CC			Oral cancer
	135	PS Sushma	2015	26	32	90	102	miR-149 rs374644 - CC			Smoking
	135	PS Sushma	2015	6	32	12	102	miR-149 rs374644 - CT			Chewing
	135	PS Sushma	2015	0	32	0	102	miR-149 rs374644 - TT			Alcohol
	154	Y-Y Hou	2015	326	512	286	668	miR-499a (T>C) rs374644- T/C, C/T			Mixed habit
	154	Y-Y Hou	2015	302	512	129	668	miR-499a (T>C) rs374644- T/T
	4	Limin Miao	2015	23	255	34	321	miRNA101 rs578481GG
	4	Limin Miao	2015	77	255	107	321	miRNA101 rs578481AG
	4	Limin Miao	2015	88	255	132	321	miRNA101 rs578481AA
	5	Limin Miao	2016	9	255	41	321	miR-605 rs2043556GG
	5	Limin Miao	2016	63	255	204	321	miR-605 rs2043556AG
	5	Limin Miao	2016	40	255	90	321	miR-196a2 rs11614913GG
	5	Limin Miao	2016	94	255	250	321	miR-196a2 rs11614913AG
	19	Brock C. Christensen	2010	122	221	143	555	MIR196A2
	135	PS Sushma	2015	11	16	90	102	miR-196a2 rs374644- TT
	135	PS Sushma	2015	2	16	12	102	miR-196a2 rs374644 - CT
	135	PS Sushma	2015	3	16	0	102	miR-196a2 rs374644 - CC
	135	PS Sushma	2015	8	16	90	102	miR-149 rs374644 - CC
	135	PS Sushma	2015	8	16	12	102	miR-149 rs374644 - CT
	135	PS Sushma	2015	0	16	0	102	miR-149 rs374644 - TT

## Sheet: CYP
Sr No	Study No.	First Author	Year of study	Cases		Controls		Gene affected
				Eevent	Total	Event	Total
	8	Shailendra. S. Maurya	2015	125	505	152	220	CYP1A1*2A
	8	Shailendra. S. Maurya	2015	142	505	149	220	CYP1A1*2C
	8	Shailendra. S. Maurya	2015	83	505	93	220	CYP1B1*2			Head and Neck cancer
	8	Shailendra. S. Maurya	2015	131	505	123	220	CYP1B1*3			Oral cancer
	8	Shailendra. S. Maurya	2015	184	505	212	220	CYP2E1*5B			Smoking
	8	Shailendra. S. Maurya	2015	149	505	163	220	CYP2E1*6			Chewing
	10	R Sharma	2010	12	176	14	153	CYP2A13 C3375T			Alcohol
	10	R Sharma	2010	15	176	7	153	CYP2A13: C7520G			Mixed habit
	18	Seram Anil Singh	2015	26	60	22	41	CYP1A1 (T3801C, rs4646903)TT
	18	Seram Anil Singh	2015	27	60	17	41	CYP1A1 (T3801C, rs4646903)TC
	18	Seram Anil Singh	2015	7	60	2	41	CYP1A1 (T3801C, rs4646903)CC
	41	Sreelekha T T	2001	50	98	10	60	CYP1A1M2
	87	Miroslav Brocic	2011	69	81	36	42	CYP2E1 RsaI wt
	87	Miroslav Brocic	2011	8	81	5	42	CYP2E1 RsaI ht
	87	Miroslav Brocic	2011	4	81	1	42	CYP2E1 RsaI mt
	87	Miroslav Brocic	2011	76	81	41	42	CYP2E1 Ins wt
	87	Miroslav Brocic	2011	4	81	0	42	CYP2E1 Ins ht
	87	Miroslav Brocic	2011	1	81	1	42	CYP2E1 Ins mt
	97	In-Ho Cha	2007	10	30	4	33	CYP1A1 m2/m2
	108	Miki Sato	1999	22	31	9	15	CYP1A1MspI-C
	110	Katarina Zeljic	2012	12	82	3	28	CYP27B1rs4646536wt
	110	Katarina Zeljic	2012	28	82	12	28	CYP27B1rs4646537ht
	110	Katarina Zeljic	2012	42	82	13	28	CYP27B1rs4646538mt
	110	Katarina Zeljic	2012	35	82	10	28	CYP24A1rs2296241wt
	110	Katarina Zeljic	2012	47	82	18	28	CYP24A1rs2296242ht
	110	Katarina Zeljic	2012	0	82	0	28	CYP24A1rs2296243mt
	8	Shailendra. S. Maurya	2015	85	394	145	240	CYP1A1*2A
	8	Shailendra. S. Maurya	2015	96	394	138	240	CYP1A1*2C
	8	Shailendra. S. Maurya	2015	75	394	117	240	CYP1B1*2
	8	Shailendra. S. Maurya	2015	101	394	145	240	CYP1B1*3
	8	Shailendra. S. Maurya	2015	142	394	231	240	CYP2E1*5B
	8	Shailendra. S. Maurya	2015	85	394	156	240	CYP2E1*6
	18	Seram Anil Singh	2015	36	72	39	53	CYP1A1 (T3801C, rs4646903)TT
	18	Seram Anil Singh	2015	25	72	20	53	CYP1A1 (T3801C, rs4646903)TC
	18	Seram Anil Singh	2015	11	72	4	53	CYP1A1 (T3801C, rs4646903)CC
	8	Shailendra. S. Maurya	2015	67	317	159	230	CYP1A1*2A
	8	Shailendra. S. Maurya	2015	85	317	152	230	CYP1A1*2C
	8	Shailendra. S. Maurya	2015	61	317	109	230	CYP1B1*2
	8	Shailendra. S. Maurya	2015	81	317	144	230	CYP1B1*3
	8	Shailendra. S. Maurya	2015	108	317	219	230	CYP2E1*5B
	8	Shailendra. S. Maurya	2015	69	317	168	230	CYP2E1*6
	10	R Sharma	2010	11	114	17	100	CYP2A13: T478C
	10	R Sharma	2010	7	114	7	100	CYP2A13: C3375T
	10	R Sharma	2010	10	114	7	100	CYP2A13: C7520G
	18	Seram Anil Singh	2015	18	44	31	45	CYP1A1 (T3801C, rs4646903)TT
	18	Seram Anil Singh	2015	19	44	12	45	CYP1A1 (T3801C, rs4646903)TC
	18	Seram Anil Singh	2015	7	44	2	45	CYP1A1 (T3801C, rs4646903)CC
	87	Miroslav Brocic	2011	79	92	26	31	CYP2E1 RsaI wt
	87	Miroslav Brocic	2011	10	92	3	31	CYP2E1 RsaI ht
	87	Miroslav Brocic	2011	3	92	2	31	CYP2E1 RsaI mt
	87	Miroslav Brocic	2011	89	92	28	31	CYP2E1 Ins wt
	87	Miroslav Brocic	2011	2	92	2	31	CYP2E1 Ins ht
	87	Miroslav Brocic	2011	1	92	1	31	CYP2E1 Ins mt
	110	Katarina Zeljic	2012	9	35	6	75	CYP27B1rs4646536wt
	110	Katarina Zeljic	2012	9	35	31	75	CYP27B1rs4646537ht
	110	Katarina Zeljic	2012	17	35	38	75	CYP27B1rs4646538mt
	110	Katarina Zeljic	2012	10	35	35	75	CYP24A1rs2296241wt
	110	Katarina Zeljic	2012	25	35	40	75	CYP24A1rs2296242ht
	110	Katarina Zeljic	2012	0	35	0	75	CYP24A1rs2296243mt
	18	Seram Anil Singh	2015	35	122	29	179	CYP1A1 (T3801C, rs4646903)TT
	18	Seram Anil Singh	2015	22	122	22	179	CYP1A1 (T3801C, rs4646903)TC
	18	Seram Anil Singh	2015	8	122	6	179	CYP1A1 (T3801C, rs4646903)CC

## Sheet: GSTM
Sr No	Study No.	First Author	Year of study	Cases		Controls		Gene affected
				Eevent	Total	Event	Total
	8	Shailendra. S. Maurya	2015	105	505	159	220	GSTM1
	13	Tridiv Katiyar	2010	182	845	262	367	GSTM1
	13	Tridiv Katiyar	2010	254	845	290	367	GSTT1
	13	Tridiv Katiyar	2010	220	845	193	367	GSTP1
	41	Sreelekha T T	2001	50	98	40	60	GSTM1
	41	Sreelekha T T	2001	80	98	55	60	GSTT1
	84	Mousumi Majumder	2005	46	53	67	114	GSTM1			Head and Neck cancer
	97	In-Ho Cha	2007	11	30	22	33	GSTM1 (–)			Oral cancer
	8	Shailendra. S. Maurya	2015	51	394	175	240	GSTM1			Smoking
	13	Tridiv Katiyar	2010	110	651	283	400	GSTM1			Chewing
	13	Tridiv Katiyar	2010	200	651	315	400	GSTT1			Alcohol
	13	Tridiv Katiyar	2010	164	651	194	400	GSTP1			Mixed habit
	84	Mousumi M	2005	79	176	109	162	GSTM1
	8	Shailendra. S. Maurya	2015	29	317	141	230	GSTM1
	13	Tridiv Katiyar	2010	54	439	205	324	GSTM1
	13	Tridiv Katiyar	2010	120	439	253	324	GSTT1
	13	Tridiv Katiyar	2010	105	439	160	324	GSTP1

## Sheet: UGT
Sr No	Study No.	First Author	Year of study	Cases		Controls		Gene affected
				Eevent	Total	Event	Total
	10	R Sharma	2010	82	176	68	153	UGT1A7:T-57G
	10	R Sharma	2010	26	176	23	153	UGT1A7:T-57G			Head and Neck cancer
	10	R Sharma	2010	128	176	123	153	UGT1A7			Oral cancer
	10	R Sharma	2010	37	176	22	153	UGT1A7			Smoking
	24	Martin Lacko	2009	90	161	40	210	UGT1A7			Chewing
	10	R Sharma	2010	54	114	38	100	UGT1A7:T-57G			Alcohol
	10	R Sharma	2010	17	114	17	100	UGT1A7:T-57G			Mixed habit
	10	R Sharma	2010	89	114	73	100	UGT1A7
	10	R Sharma	2010	21	114	16	100	UGT1A7
	24	Martin Lacko	2009	58	123	5	30	UGT1A7

## Sheet: MTHFR
Sr No	Study No.	First Author	Year of study	Cases		Controls		Gene affected
				Eevent	Total	Event	Total
	20	Ana S. Neumann	2005	153	177	91	130	MTHFR			Head and Neck cancer
	20	Ana S. Neumann	2005	219	260	158	226	MTHFR			Oral cancer
											Smoking
											Chewing
											Alcohol
											Mixed habit

[truncated: 29 more sheets: ERCC, SOCS3, LncRNA, Interleukin, HIF, TNF, FUT , MTNR1, AURKA, MASPIN, Ecadherin, RECK, CASP, ADH1c, Leptin, MMP, XRCC1, ADAM, SOX, CA9 …]
