# Supplementary material for: Assessment of genetic susceptibility in patients with oral squamous cell carcinoma: a systematic review and meta-analysis
Source: Commun Med (Lond). 2026 Mar 20;6:406. doi: 10.1038/s43856-026-01398-9 (PMC13396505; doi:10.1038/s43856-026-01398-9)
Supplement: Supplementary file 7 — Supplementary Data 4 [file 43856_2026_1398_MOESM7_ESM.xlsx]

## Sheet: Sheet1
NEWCASTLE - OTTAWA QUALITY ASSESSMENT SCALE
A study can be awarded a maximum of one star for each numbered item within the Selection category. A maximum of two stars can be given for Comparability. A maximum of three stars given for outocme and Exposure catagories
Sr. No.	Study Details	First Author	Selection										Comparability		Exposure/Intervention					Outcome -- Susceptibility /risk of oscc				Total Score (Maximum score 16)
			1) Is the case definition as OSCC or Oral cavity cancer is adequate?			2) Representativeness of the cases		3) Selection of Controls			4) Definition of Controls		1) Comparability of cases and controls on the basis of the design or analysis		1) Ascertainment of exposure -- Genetic assessment			2) Same method of gene assessment for cases and controls		a) Independent blind assessment	Linked to family history	Linked to risky habits
			a) Yes, with Histological confirmation	b) Yes, with linkage to records from archival or reports		a) Consecutive or obviously representative series of cases	b) Potential for selection biases or not stated	a) Healthy controls	b) Adjacent/contralateral healthy area		a) No history of disease	b) No risky habits	a) study controls for segregation of diseses	b) study controls for any additional factor	a) Single gene or group of gene assessment	b) Odd's ratio of association or fold change mentioned		Yes
1	Influence of Tumour Necrosis Factor Microsatellite Polymorphisms on Susceptibility to Head and Neck Cancer	C. MATTHIAS	*			*		*			*	*	*		*	*		*						9
2	Telomere length, genetic variants and risk of squamous cell carcinoma of the head and neck in Southeast Chinese	Yayun Gu	*			*		*			*	*	*		*	*		*		*		*		11
3	Association of a p73 exon 2 g4c14-to-a4t14 polymorphism with risk of squamous cell carcinoma of the head and neck	Guojun Li	*			*							*	*	*	*		*		*		*		9
4	MicroRNA-101 polymorphisms and risk of head and neck squamous cell carcinoma in a Chinese population	Limin Miao	*			*		*			*	*	*		*	*		*				*		10
5	Association of microRNA polymorphisms with the risk of head and neck squamous cell carcinoma in a Chinese population: a case–control study	Limin Miao	*			*		*			*	*	*		*	*		*				*		10
6	Combined impact of histamine receptor H1 gene polymorphism and environmental carcinogen on the susceptibility to and progression of oral squamous cell carcinoma	Yi Fang Ding	*			*		*			*	*	*		*	*		*		*		*		11
7	Genome scale identification of microRNA related SNPs associated with risk of head and neck squamous cell carcinoma	Owen M. Wilkins	*			*		*			*	*	*		*	*		*		*		*		11
8	Gene-Environment Interactions in Determining Differences in Genetic Susceptibility to Cancer in Subsites of the Head and Neck cancer	Shailendra. S. Maurya	*			*		*			*	*	*		*	*		*		*		*		11
9	Polymorphisms and haplotypes in methylenetetrahydrofolate reductase gene and head and neck squamous cell carcinoma risk	Ana Lıvia Silva Galbiatti	*			*		*			*	*	*		*	*		*				*		10
10	Polymorphisms in CYP2A13 and UGT1A7 genes and head and neck cancer susceptibility in North Indians.	R Sharma	*			*		*			*	*	*		*	*		*		*		*		11
11	Genetic variations at microRNA and processing genes and risk of oral cancer	Roshni Roy	*			*		*			*		*		*	*		*		*		*		10
12	Polymorphisms of the CYP1A1 and CYP2E1 genes in head and neck squamous cell carcinoma risk	Nathalia Moreno Cury						*			*		*		*	*		*		*		*		8
13	Interaction of glutathione-s-transferase genotypes with environmental risk factors in determining susceptibility to head and neck cancer and treatment response and survival outcome	Tridiv Katiyar	*			*		*			*		*	*	*	*		*		*		*		11
14	Genetic variants at 10q23 are associated with risk of head and neck cancer in a Chinese population	Zhiyao Yuan	*			*		*			*		*	*	*	*		*				*		10
15	Polymorphisms of the DNA repair gene MGMT and risk and progression of head and neck cancer	Zhengdong Zhang	*			*		*			*		*	*	*	*		*				*		10
16	Q36R polymorphism of KiSS-1 gene in Brazilian head and neck cancer patients	Mariangela Torreglosa Ruiz	*			*		*			*		*	*	*	*		*				*		10
17	miRNA genetic variants: As potential diagnostic biomarkers for oral cancer	Divya Tandon	*			*		*			*		*	*	*	*		*				*		10
18	Influence of the CYP1A1 T3801C Polymorphism on Tobacco and Alcohol-Associated Head and Neck Cancer Susceptibility in Northeast India	Seram Anil Singh	*			*		*			*		*	*	*	*		*				*		10
19	Mature miRNA sequence polymorphism in MIR196A2 is associated with risk and prognosis of head and neck cancer.	Brock C. Christensen	*			*		*			*		*	*	*	*		*				*		10
20	Methylenetetrahydrofolate reductase polymorphisms and risk of squamous cell carcinoma of the head and neck: A case-control analysis	Ana S. Neumann	*			*		*			*		*	*	*	*		*				*		10
21	DNA Repair Gene ERCC1 and ERCC2/XPD Polymorphisms and Risk of Squamous Cell Carcinoma of the Head and Neck	Erich M. Sturgis	*			*		*			*		*	*	*	*		*				*		10
22	Effects of potentially functional polymorphisms in suppressor of cytokine signaling 3（SOCS3) on the risk of head and neck squamous cancer	Don Hang	*			*		*			*		*	*	*	*		*				*		10
23	Effects of APE1 Asp148Glu polymorphisms on OPMD malignant transformation, and on susceptibility to and overall survival of oral cancer in Taiwan	Hsin-I Huang MS	*			*		*			*		*	*	*	*		*				*		10
24	Genetic Polymorphisms in The Tobacco Smoke Carcinogens Detoxifying Enzyme Ugt1a7 And The Risk Of Head And Neck Cancer	Martin Lacko	*			*		*			*		*	*	*	*		*				*		10
25	Association between polymorphisms at N-acetyltransferase1(NAT1) & risk of oral leukoplakia & cancer	Mausumi Mujumdar	*			*		*			*		*		*	*		*				*		9
26	LncRNA H19 polymorphisms associated with the risk of OSCC in Chinese population	Q.-Y. GUO	*			*		*			*		*	*	*	*		*				*		10
27	Association of −330 interleukin-2 gene polymorphism with oral cancer	Prithvi Kumar Singh	*			*		*			*		*	*	*	*		*				*		10
28	The contribution of interleukin 12 A genotype to the risk of oral cancer in Taiwanese	Ching Hao Li	*			*		*			*		*	*	*	*		*				*		10
29	The association between hypoxia inducible factor-1alpha gene polymorphisms and increased susceptibility to oral cancer	Mu-Kuan Chen	*			*		*			*	*	*	*	*	*		*				*		11
30	Role of TNFSF15 variants in oral cancer development and clinicopathologic characteristics	Hsueh-Ju Lu	*			*		*			*	*	*	*	*	*		*				*		11
31	Combinations of FUT2 gene polymorphisms and environmental factors are associated with oral cancer risk	Kuo-Jung Su	*			*		*			*	*	*	*	*	*		*				*		11
32	Validation of Reference Genes for Oral Cancer Detection Panels in a Prospective Blinded Cohort	Jack L. Martin	*			*							*		*	*		*		*		*		8
33	Interactions between Environmental Factors and Melatonin Receptor Type 1A Polymorphism in Relation to Oral Cancer Susceptibility and Clinicopathologic Development	Feng-Yan Lin	*			*		*			*		*		*	*		*				*		9
34	A functional haplotype of NFKB1influence susceptibility to oral cancer: a population-based and in vitro study	Fa Chen,	*			*		*			*		*	*	*	*		*				*		10
35	Interactive effects of AURKA polymorphisms with smoking on the susceptibility of oral cancer	Chao Huang,	*			*		*			*		*	*	*	*		*				*		10
36	Clinical, Genomic and Metagenomic Characterization of Oral Tongue Squamous Cell Carcinoma in Patients Who Do Not Smoke	Ryan Li	*					*			*		*		*			*						6
37	Impact of VEGF-C Gene Polymorphisms and Environmental Factors on Oral Cancer Susceptibility in Taiwan	Ming-Hsien Chien	*			*		*			*		*		*	*		*				*		9
38	Impact of Maspin Polymorphism rs2289520 G/C and Its Interaction with Gene to Gene, Alcohol Consumption Increase Susceptibility to Oral Cancer Occurrence	Po-Yu Yang	*			*		*			*		*		*	*		*				*		9
39	Hypoxia responsiveness linked variant in EGLN1gene is enriched in oral cancer patients	Immaculate Francis	*			*		*			*	*	*		*	*		*						9
40	Interleukin-23 Receptor Polymorphism As A Risk Factor For Oral Cancer Susceptibility	Ming-Hsien Chien	*			*		*			*	*	*		*	*		*						9
41	Genetic polymorphism of CYP1A1, GSTM1 and GSTT1 genes in Indian oral cancer	Sreelekha T T	*			*		*			*		*	*	*	*		*						9
42	Association between polymorphisms in pre miRNA genes and risk of oral squamous cell cancer In a Chinese population	Enjiao Zhang	*			*		*			*		*		*	*		*				*		9
43	TC2 C776G polymorphism studies in patients with oral cancer in polish population	Katarzyna Malinowska	*			*		*			*	*	*		*	*		*				*		10
44	Impact of Interleukin-18 Polymorphisms -607A/C and-137G/C on Oral Cancer Occurrence and Clinical Progression	Hsiu-Ting Tsai	*			*		*			*		*		*	*		*				*		9
45	N- Acetyltransferase 2 polymorphisms, cigarette smoking and alcohol consumption, and oral squamous cell cancer risk	Chu Chen	*			*		*			*		*		*	*		*				*		9
46	Single Nucleotide Polymorphisms and Haplotypes of MMP-14 are Associated with the Risk and Pathological Development of Oral Cancer	Chia-Jui Weng	*			*		*			*		*		*	*		*				*		9
47	Single nucleotide polymorphisms in transcription factor genes associated with susceptibility to oral cancer	Hetal D Shah	*			*		*			*		*	*	*	*		*						9
48	Genetic association between PIK3CA gene and oral squamous cell carcinoma: a case control study conducted in Chongqing, China	Xiaoxiao Wan	*			*		*			*		*	*	*	*		*						9
49	Impact of CCL4 gene polymorphisms and environmental factors on oral cancer development and clinical characteristics	Ming-Yu Lien	*			*		*			*		*		*	*		*				*		9
50	A novel single nucleotide polymorphism in ERCC6 gene is associated with oral cancer susceptibility in Taiwanese patients	Chang-Fang Chiu	*			*		*			*		*	*	*	*		*				*		10
51	Functional genetic variant in the Kozak sequence of WW domain-containing oxidoreductase (WWOX) gene is associated with oral cancer risk	Hsin-Lin Cheng	*			*		*			*		*	*	*	*		*						9
52	Interleukin-4 Gene, but not the Interleukin-1 Beta Gene Polymorphism, Is Associated With Oral Cancer	Ming-Hsui Tsai	*			*		*			*		*	*	*	*		*						9
53	Effects of E-Cadherin (Cdh1) Gene Promoter Polymorphisms On The Risk And Clinicopathologic Development Of Oral Cancer	Ming-Hsien Chien	*			*		*			*	*	*	*	*	*		*				*		11
54	Multiple single nucleotide polymorphism analysis and association of specific genotypes in FHIT, SAMD4A, and ANKRD17 in Indian patients with oral cancer.	Wendy D ’Souza	*			*		*			*		*		*	*		*				*		9
55	Impact of RECK gene polymorphisms and environmental factors on oral cancer susceptibility and clinicopathologic characteristics in Taiwan	Tsung-Te Chung	*			*		*			*		*		*	*		*				*		9
56	Association of Single Nucleotide Polymorphisms in Cell Cycle Regulatory Genes with Oral Cancer Susceptibility	Abitha Murali	*			*		*			*	*	*		*	*		*						9
57	Selected E2F2 Polymorphisms in Oral and Oropharyngeal Squamous Cell Carcinoma	Karolina Gołąbek	*			*		*			*		*		*	*		*				*		9
58	Impacts of CA9 Gene Polymorphisms and Environmental Factors on Oral-Cancer Susceptibility and Clinicopathologic Characteristics in Taiwan	Ming-Hsien Chien	*			*		*			*		*		*	*		*				*		9
59	The Six-Nucleotide Deletion/Insertion Variant in the CASP8 Promoter Region Is Inversely Associated with Risk of Squamous Cell Carcinoma of the Head and Neck.	Chunying Li	*			*		*			*		*		*	*		*						8
60	Polymorphisms in methylenetetrahydrofolate reductase and cystathionine beta-synthase in oral cancer ---a case---control study In southeastern Brazilians	Andressa Barbosa	*			*		*			*		*		*	*		*						8
61	Allelic variants of XRCC1 and XRCC3 repair genes and susceptibility of oral cancer in Brazilian patients	Mariana Bisarro dos Reis	*			*		*			*		*	*	*	*		*						9
62	CCR2-64I gene polymorphism increase susceptibility to oral cancer	Mu-Kuan Chen	*			*		*			*		*		*	*		*				*		9
63	Association of Caspase-8 Genotypes With Oral Cancer Risk in Taiwan	LIANG-CHUN SHIH	*			*		*			*		*	*	*	*		*				*		10
64	Genetic Polymorphisms of the CYP2E1 Gene do not Contribute to Oral Cancer Susceptibility in South Indians	Lakshmi Balaji	*			*		*			*		*	*	*	*		*						9
65	GSTM1, GSTT1 and CYP1A1 Polymorphisms and Risk of Oral Cancer: a Case-control Study in Jakarta, Indonesia	Rahmi Amtha	*			*		*			*		*		*	*		*						8
66	The contribution of Matrix Metalloproteinase-8 Promoter Polymorphism to Oral Cancer Susceptibility	YI-WEN HUNG	*			*		*			*		*		*	*		*						8
67	Polymorphism at GSTM1, GSTM3 and GSTT1 gene loci and susceptibility to oral cancer in an Indian population	S.C. Buch	*			*		*			*		*	*	*	*		*				*		10
68	Sulfotransferase 1A1 haplotypes associated with oral squamous cell carcinoma susceptibility in male Taiwanese	Yu-Ting Chung	*			*		*			*	*	*		*	*		*				*		10
69	O6 - methylguanine-DNA methyltransferase gene coding region polymorphisms and oral cancer risk	Sung-Hsien Huang	*			*		*			*	*	*		*	*		*						9
70	An association between the MICA-A5.1 allele and an increased susceptibility to oral squamous cell carcinoma in Japanese patients	Shigehiro Tamaki	*			*		*			*	*	*	*	*	*		*						10
71	Association of Poly (ADP-Ribose) Polymerase 1 Variants with Oral Squamous Cell Carcinoma Susceptibility in a South Indian Population	Sukumaran Anil	*			*		*			*		*	*	*	*		*				*		10
72	Integrative Approach Detected Association between Genetic Variants of microRNA Binding Sites of TLRs Pathway Genes and OSCC Susceptibility in Chinese Han Population	Yun Wang	*			*		*			*		*	*	*	*		*						9
73	Association of interleukin-10 (A1082G) gene polymorphism with oral squamous cell carcinoma in north Indian population	SYED RIZWAN HUSSAIN	*			*		*			*		*	*	*	*		*				*		10
74	Impacts of MicroRNA Gene Polymorphisms on the Susceptibility of Environmental Factors Leading to Carcinogenesis in Oral Cancer	Yin-Hung Chu	*			*		*			*		*		*	*		*						9
75	Alterations in XRCC1 gene profile in pathogenesis of oral cavity cancer: A population-based study from Kamrup Urban District of Assam, India	Raktim Borkotoky	*			*		*			*	*	*	*	*	*		*				*		11
76	Influence of methylenetetrahydrofolate reductase polymorphisms in oral cancer patients	R. Sailasree	*			*		*			*		*	*	*	*		*				*		10
77	Association of angiotensin-converting enzyme gene insertion/deletion polymorphism with increased risk for oral cancer	ELEFTHERIOS VAIRAKTARIS	*			*		*			*		*		*			*						7
78	Association between DNA double strand break gene Ku80 polymorphisms and oral cancer susceptibility	Chia-Fang Hsu	*			*		*			*		*	*	*	*		*						9
79	The low VEGF production allele of the +936C/T polymorphism is strongly associated with increased risk for oral cancer	C. Yapijakis	*			*		*			*		*		*	*		*						8
80	Polymorphism in IGF-2 as a Surrogate Marker for Predisposition towards Tobacco Chewing-Mediated Oral Cancer	Ravinder Kaur	*			*		*			*		*		*	*		*						8
81	Polymorphisms and Plasma Levels of Tissue Inhibitor of Metalloproteinase-3: Impact on Genetic Susceptibility and Clinical Outcome of Oral Cancer	Chun-Wen Su	*			*		*			*		*	*	*	*		*		*				10
82	Contribution of DNA Double-strand Break Repair Gene XRCC3 Genotypes to Oral Cancer Susceptibility in Taiwan	CHIA-WEN TSAI	*			*		*			*		*	*	*	*		*						9
83	P53 (Pro72Arg) polymorphism associated with the risk of oral squamous cell carcinoma in gutka, niswar and manpuri addicted patients of Pakistan	Saima Saleem	*			*		*			*		*		*	*		*						8
84	Increased Risk of Oral Leukoplakia and Cancer Among Mixed Tobacco Users Carrying XRCC1 Variant Haplotypes and Cancer Among Smokers Carrying Two Risk Genotypes: One on Each of Two Loci, GSTM3 and XRCC1 (Codon 280)	Mousumi Majumder	*			*		*			*		*	*	*	*		*						9
85	DAP1 high expression increases risk of lymph node metastases in squamous cell carcinoma of the oral cavity	M. Santos	*			*		*			*		*					*		*				7
86	CONTRIBUTION OF GENETIC POLYMORPHISMS OF STROMAL CELL–DERIVED FACTOR-1 AND ITS RECEPTOR, CXCR4, TO THE SUSCEPTIBILITY AND CLINICOPATHOLOGIC DEVELOPMENT OF ORAL CANCER	Ying-Hock Teng	*			*		*			*		*		*	*		*						8
87	Genetic Polymorphisms of ADH1C and CYP2E1 and Risk of Oral Squamous Cell Carcinoma	Miroslav Brocic	*			*		*			*		*	*	*	*		*						9
88	The COX2 genetic variants in oral squamous cell carcinoma in Turkish population	Canan Cacina	*			*		*			*		*		*			*						7
89	A case-control study on the combined effects of p53 and p73 polymorphisms on head and neck cancer risk in an Italian population	Paola Gallì	*			*		*			*	*	*	*	*	*		*				*		11
90	A genome-wide association study identifies two novel susceptible regions for squamous cell carcinoma of the head and neck	Sanjay Shete	*			*		*			*		*		*			*						7
91	Tobacco, Antioxidant Enzymes, Oxidative Stress, and Genetic Susceptibility in Oral Cancer	Beena P. Patel	*			*		*			*		*		*			*						7
92	PTEN gene polymorphisms and susceptibility to oral squamous cell carcinoma in a Chinese Han population	Xu-Dong Yang	*			*		*			*		*	*	*	*		*						9
93	Prevalence of CYP1A1 and GST Polymorphisms in the Population of Northeastern India and Susceptibility of Oral Cancer	Sumana Chatterjee	*			*		*			*		*		*	*		*						8
94	Study of the TP53 codon 72 polymorphism in oral cancer and oral potentially malignant disorders in Argentine patients	Ana Maria Zarate	*			*		*			*		*		*	*		*						8
95	Effects of interleukin-18 promoter (C607A and G137C) gene polymorphisms and their association with oral squamous cell carcinoma (OSCC) in northern India	Prithvi Kumar Singh	*			*		*			*		*	*	*	*		*						9
96	Impact of SRY-Box Transcription Factor 11 Gene Polymorphisms on Oral Cancer Risk and Clinicopathologic Characteristics	Chia-Ming Yeh	*			*		*			*		*	*	*	*		*				*		10
97	Polymorphisms of CYP1A1 and GSTM1 Genes and Susceptibility to Oral Cancer	In-Ho Cha	*			*		*			*		*	*	*	*		*				*		10
98	Functional genetic variants of CTLA-4 and risk of tobacco-related oral carcinoma in high-risk North Indian population	Vijaya Bharti	*			*		*			*		*		*	*		*		*				9
99	The 1040C/T polymorphism influencing thermal stability and activity of thrombin activatable fibrinolysis inhibitor is associated with risk for oral cancer	Eleftherios Vairaktaris	*			*		*			*		*		*	*		*						8
100	Polymorphisms associated with oral clefts as potential susceptibility markers for oral and breast cancer	Edimilson Martins de Freitas	*			*		*			*		*	*	*	*		*						9
101	Tumor necrosis factor-a promoter polymorphism is associated with susceptibility to oral squamous cell carcinoma	Chung-Ji Liu	*			*		*			*		*		*	*		*						8
102	Association of TNF-α (-238 and -308) promoter polymorphisms with susceptibility of oral squamous cell carcinoma in North Indian population	Prithvi Kumar Singh	*			*		*			*		*		*	*		*						8
103	Association of p53 and p21(CDKN1A/WAF1/CIP1) Polymorphisms with Oral Cancer in Taiwan Patients	DA-TIAN BAU	*			*		*			*		*		*	*		*						8
104	Clinicopathological significance of SNPs in RAD51 and XRCC3 in oral and oropharyngeal carcinomas Running title: SNPs in oral and oropharyngeal carcinomas	Edilmar de Moura Santos	*			*		*			*		*		*	*		*						8
105	Leptin −2548 G/A polymorphisms are associated to clinical progression of oral cancer and sensitive to oral tumorization in nonsmoking population	Wei‐Chen Hung	*			*		*			*		*		*	*		*				*		9
106	Polymorphisms of microRNA-Binding Sites in Integrin Genes Are Associated with Oral Squamous Cell Carcinoma Susceptibility and Progression	Yun Wang	*			*		*			*	*	*		*	*		*						9
107	A single nucleotide polymorphism in the matrix metalloproteinase-1 promoter enhances oral squamous cell carcinoma susceptibility in a Chinese population	Zheng-Guo Cao	*			*		*			*		*		*	*		*				*		9
108	Genetic polymorphism of drug-metabolozing enzymes and susceptibility to oral cancer	Miki Sato	*			*		*			*		*		*	*		*		*				9
109	Gene expression polymorphisms of interleukins-1b, -4, -6, -8, -10, and tumor necrosis factors-a, -b: regression analysis of their effect upon oral squamous cell carcinoma	Eleftherios Vairaktaris	*			*		*			*		*		*	*		*						8
110	Vitamin D receptor, CYP27B1 and CYP24A1 genes polymorphisms association with oral cancer risk and survival	Katarina Zeljic	*			*		*			*		*	*	*	*		*						9
111	Association Between DNA Repair Gene ATM Polymorphisms and Oral Cancer Susceptibility	Da-Tian Bau	*			*		*			*		*		*							*		7
112	The Contribution of Matrix Metalloproteinase-1 Genotype to Oral Cancer Susceptibility in Taiwan	KUO-TING SUN	*			*		*			*		*	*	*	*		*				*		10
113	CYP2A6 gene deletion reduces oral cancer risk in betel quid chewers in Sri Lanka	Zeki Topcu	*			*		*			*	*	*			*								7
114	Genetic Susceptibility to Oral Cancer due to Combined Effects of GSTT1, GSTM1 and CYP1A1 Gene Variants in Tobacco Addicted Patients of Pashtun Ethnicity of Khyber Pakhtunkhwa Province of Pakistan	Zakiullah	*			*		*			*		*	*	*	*		*						9
115	Elucidation of CYP2E1 5' regulatory RsaI/Pstl allelic variants and their role in risk for oral cancer	S. Liu	*			*		*			*		*		*	*		*				*		9
116	Expression and Genetic Polymorphisms of ERCC1 in Chinese Han Patients with Oral Squamous Cell Carcinoma	Chaokui Wang	*			*		*			*		*	*	*	*		*				*		10
117	Urokinase Gene 30 -UTR T/C Polymorphism Is Associated With Oral Cancer	Ming-Hsui Tsai	*			*		*			*		*	*	*	*		*				*		10
118	Susceptibility to oral cancers with CD95 and CD95L promoter SNPs may vary with the site and gender	Sarika Daripally	*			*		*			*	*	*	*	*	*		*				*		11
119	The p53 Codon 72 Polymorphism and the Risk of Oral Cancer in a Chinese Han Population	Guangping Jing	*			*		*			*		*	*	*	*		*				*		10
120	Are XPD and XPG gene variants related to the mechanism of oral squamous cell carcinoma?	Hakan Avci	*			*		*			*		*		*	*		*				*		9
121*	Genetic polymorphism of drug metabolizing enzymes (GSTM1 and CYP1A1) as risk factors for oral premalignant lesions and oral cancer.	Deepika Shukla	*			*		*			*	*	*	*	*	*		*				*	*	11
122*	Potential impact of ADAM-10 genetic variants with the clinical features of oral squamous cell carcinoma.	Yi‐Tzu Chen	*			*		*			*		*		*	*		*						8
123*	Association of genetic variants of CircCHST15 with oral squamous cell carcinoma in the Chinese Han population.	Tianxiao Wang	*			*		*			*		*		*	*		*						8
124*	Polymorphisms and haplotypes of TLR-4/9 associated with bacterial infection, gingival inflammation/recession and oral cancer.	Arpita Jha	*			*		*			*		*		*	*		*						8
125*	Single Nucleotide Polymorphism and mRNA Expression of LTF in Oral Squamous Cell Carcinoma. Genes (Basel).	Karolina Golabek	*			*		*			*		*	*	*	*		*						9
126	Genetic variants in CYP2B6 and HSD17B12 associated with risk of squamous cell carcinoma of the head and neck.	Hongliang Liu	*			*		*			*		*	*	*	*		*						9
127*	Revisiting the metallothionein genes polymorphisms and the risk of oral squamous cell carcinoma in a Brazilian population.	R-R Rosa	*			*		*			*		*		*	*		*						8
128*	DNA repair, NFKβ, and TP53 polymorphisms associated with potentially malignant disorders and oral squamous cell carcinoma in Argentine patients.	Galindez MF	*			*		*			*	*	*	*	*	*		*						10
129*	IGF2BP2 Polymorphisms are associated with clinical characteristics and development of Oral Cancer.	Chou CH	*			*		*			*		*		*	*		*						8
130*	The LncRNA H19 rs217727 Polymorphism Is Associated with Oral Squamous Cell Carcinoma Susceptibility in Iranian Population.	Jannan Ghapanchi	*			*		*			*		*		*	*		*						8
131	CASP9 c.-1339A>G and CASP3 c.-1191A>G polymorphisms alter susceptibility and clinical aspects of head and neck squamous cell carcinoma.	Ericka Francislaine Dias Costa	*					*			*		*		*	*		*						7
132	Polymorphisms in lncRNA PTENP1 and the risk of oral squamous cell carcinoma in a Chinese population	C Xin	*			*		*			*		*	*	*	*		*						9
133	Analysis of autophagy gene polymorphisms in Spanish patients with head and neck squamous cell carcinoma.	Javier Fernández-Mateos	*			*		*			*		*	*	*	*		*						9
134	KIT polymorphisms were associated with the risk for head and neck squamous carcinoma in Chinese population.	Dong Hang	*			*		*			*		*	*	*	*		*						9
135*	Association of the XPD and XRCC3 gene polymorphisms with oral squamous cell carcinoma in a Northeastern Brazilian population: A pilot study.	Joabe dos Santos Pereira	*			*		*			*		*		*	*		*						8
136*	Methylenetetrahydrofolate reductase C677T and A1298C gene polymorphisms in oral squamous cell carcinoma in south-east Iran.	Miri-Moghaddam E	*			*		*			*		*		*	*		*						8
137*	Genetic Variation in MicroRNAs and Risk of Oral Squamous Cell Carcinoma in South Indian Population.	PS Sushma	*			*		*			*		*	*	*	*		*						9
138	Association of two BRM promoter polymorphisms with head and neck squamous cell carcinoma risk	Jennifer R Wang	*			*		*			*	*	*	*	*	*		*				*	*	11
139	ADH1B and ALDH2 polymorphisms and their associations with increased risk of squamous cell carcinoma of the head and neck in the Korean population.	Yong Bae Ji	*			*		*			*		*	*	*	*		*						9
140	Association between XRCC1 (rs1799782) Gene Polymorphism and Oral squamous cell carcinoma
141*	Genetic associations between gene polymorphisms on 3p25 and oral squamous cell carcinoma.	Ming-Hong Hsieh	*			*		*			*		*	*	*	*		*						9
142*	Genetic Variants of lncRNA GAS5 Are Associated with the Clinicopathologic Development of Oral Cancer.	Ming-Hong Hsieh	*			*		*			*		*	*	*	*		*						9
143*	TRIM21 Polymorphisms are associated with Susceptibility and Clinical Status of Oral Squamous Cell Carcinoma patients.	Chun-Yi Chuang	*			*		*			*		*	*	*	*		*						9
144*	Identification of novel genetic variants predisposing to familial oral squamous cell carcinomas.	Yaping Huang	*			*		*			*		*											5
145	Toll-like receptor 2 rs4696480 polymorphism and risk of oral cancer and oral potentially malignant disorder.	Camila de Barros Gallo	*			*		*			*		*	*	*	*		*						9
146	Effect of genetic variation in microRNA binding site in WNT1-inducible signaling pathway protein 1 gene on oral squamous cell carcinoma susceptibility.	Lau HK	*			*		*			*		*	*	*	*		*				*	*	10
147	Genetic Susceptibility in Head and Neck Squamous Cell Carcinoma in a Spanish Population.	Fernández-Mateos J	*			*		*			*		*	*	*	*		*						9
148*	Associations of genetic variations of the endothelial nitric oxide synthase gene and environmental carcinogens with oral cancer susceptibility and development.	Yuming Niu	*			*		*			*	*	*	*	*	*		*				*	*	11
149*	HLA typing in Taiwanese patients with oral squamous cell carcinoma.	Chia-Chun Lu	*			*		*			*		*		*	*		*				*	*	9
150	Association of VEGF-A genetic polymorphisms with cancer risk and survival in advanced-stage oral squamous cell carcinoma patients.	Gordana Supic	*			*		*			*		*	*										6
151	Genetic Variants at 4q23 and 12q24 Are Associated With Head and Neck Cancer Risk in China.	Hua Yuan	*			*		*			*		*	*	*	*		*				*	*	10
152	Role of functional polymorphism of matrix metalloproteinase-2 (-1306 C/T and -168 G/T) and MMP-9 (-1562 C/T) promoter in oral submucous fibrosis and head and neck squamous cell carcinoma in an Indian population.	Chaudhary AK	*					*			*		*		*			*				*	*	7
153	Association between cyclooxygenase-2 gene polymorphisms and head and neck squamous cell carcinoma risk.	Yuming Niu	*			*		*			*		*	*	*	*		*						9
154	Association between single nucleotide polymorphisms in ERCC4 and risk of squamous cell carcinoma of the head and neck.	Hongping Yu	*			*		*			*		*	*	*	*		*						9
155	Polymorphism in glutathione S-transferases: susceptibility and treatment outcome for head and neck cancer.	Munindra Ruwali	*			*		*			*		*	*	*	*		*						9
156	The association between miR-499a polymorphism and oral squamous cell carcinoma progression	Y-Y Hou	*			*		*			*	*	*	*	*	*		*				*	*	11
157	Genetic variants at 6p21.1 are associated with head and neck cancer in Chinese Han population.	Ruixia Wang	*			*		*			*	*	*	*	*	*		*				*	*	11
158	Analysis of polymorphism in the survivin gene promoter as a potential risk factor for head and neck cancers development.	Marija Kostić	*			*		*			*		*		*	*		*						8
159	Single-nucleotide polymorphisms in DNA double-strand break repair genes: association with head and neck cancer and interaction with tobacco use and alcohol consumption.	Joke Werbrouck	*			*		*			*		*	*		*		*				*	*	9
160	The association between CBS 844ins68 polymorphism and head and neck squamous cell carcinoma risk - a case-control analysis.	Ana L.S Galbiatti	*			*		*			*		*	*	*	*		*				*	*	10
161	A single nucleotide polymorphism in the alcohol dehydrogenase 7 gene (alanine to glycine substitution at amino acid 92) is associated with the risk of squamous cell carcinoma of the head and neck.	Sheng Wei	*			*		*			*	*	*	*	*	*		*				*	*	11
162	Polymorphisms of MDM4 and risk of squamous cell carcinoma of the head and neck.	Hongping Yu	*			*		*			*	*	*	*	*	*		*				*	*	11
163	Genetic polymorphisms in the PTPN13 gene and risk of squamous cell carcinoma of head and neck	Jiangong Niu	*			*		*			*		*	*	*	*		*				*	*	10
164	A novel functional variant (−842G>C) in the PIN1 promoter contributes to decreased risk of squamous cell carcinoma of the head and neck by diminishing the promoter activity	Jiachun Lu	*			*		*			*			*	*	*		*				*	*	9
165	A novel functional DEC1 promoter polymorphism -249T>C reduces risk of squamous cell carcinoma of the head and neck.	Huang YJ	*			*		*			*			*	*	*		*				*	*	9
166	CASP3 polymorphisms and risk of squamous cell carcinoma of the head and neck	Chen K	*			*		*			*	*	*	*	*	*		*				*	*	11
167	Genetic variants in selected pre-microRNA genes and the risk of squamous cell carcinoma of the head and neck.	Zhensheng Liu	*			*		*			*		*		*	*		*						8
168	Single nucleotide polymorphisms in MMP1 and MMP3 gene promoters as risk factor in head and neck squamous cell carcinoma.	Franck Zinzindohoué	*			*		*							*	*		*		*		*	*	8
169	The ADH1C Polymorphism Modifies the Risk of Squamous Cell Carcinoma of the Head and Neck Associated with Alcohol and Tobacco Use	Edward S Peters	*			*		*			*		*	*	*	*		*				*	*	10
170	Potentially Functional Single Nucleotide Polymorphisms in the Core Nucleotide Excision Repair Genes and Risk of Squamous Cell Carcinoma of the Head and Neck	Jiaze An	*			*		*			*	*	*		*	*		*						9
171	Polymorphisms of FAS and FAS Ligand Genes Involved in the Death Pathway and Risk and Progression of Squamous Cell Carcinoma of the Head and Neck.	Zhang Z	*			*		*			*	*	*		*	*		*						9
172	Genetic polymorphism of cytochromeP4501A1 and susceptibility to oral squamous cell carcinoma and oral precancer lesions associated with smoking/betel use	Kao SY	*			*		*			*	*	*		*			*				*	*	9
173	Polymorphisms of vitamin D receptor gene protect against the risk of head and neck cancer.	Zhensheng Liu	*			*		*			*		*		*	*		*						8
174	172G.T variant in the 5#untranslated region of DNA repair gene RAD51 reduces risk of squamous cell carcinoma of the head and neck and interacts with aP53codon72 variant	Jiachun Lu	*			*		*			*		*		*	*		*						8
175	Polymorphisms and haplotypes of serine hydroxymethyltransferase and risk of squamous cell carcinoma of the head and neck: a case-control analysis	Zhengdong Zhang	*			*		*			*		*		*	*		*						8
176	Glutathione S-transferase polymorphisms and the synergy of alcohol and tobacco in oral, pharyngeal, and laryngeal carcinoma	Edward S Peters	*			*		*			*		*		*	*		*						8
177	Genetic Polymorphisms in DNA Base-excision Repair Genes ADPRT, XRCC1, and APE1 and the Risk of Squamous Cell Carcinoma of the Head and Neck.	Chunying Li	*				*	*			*		*	*	*	*		*				*	*	10
178	P53codon 72 polymorphism and risk of squamous cell carcinomaof the head and neck: a case-control study	Hongbing Shen	*			*		*			*		*		*	*		*				*	*	9
179*	Polymorphism in DNA repair genes and oral squamous cellcarcinoma in Thailand	Suparp Kietthubthew	*			*		*			*		*		*	*		*				*	*	9
180	Genetic polymorphisms ofp21are associated with risk of squamous cell carcinoma ofthe head and neck	Guojun Li	*			*		*			*		*		*	*		*				*	*	9
181*	Association of cyclin D1 polymorphism withincreased susceptibility to oral squamouscell carcinoma	Sarah L. Holley	*			*		*			*		*		*	*		*		*		*	*	10
183	Analysis of MUC6 polymorphisms on the clinicopathologic characteristics of Asian patients with oral squamous cell carcinoma.	Chun-Hung Hua	*			*		*			*		*	*	*	*		*				*		10
184	Interactive effects of CDKN2B-AS1 gene polymorphism and habitual risk factors on oral cancer.	Jung-Chun Yeh	*			*		*			*		*	*	*	*		*				*		10
185	Single Nucleotide Polymorphisms in Cytokine Genes are Associated with the Susceptibility to Oral Squamous Cell Carcinoma	Ritu Pandey	*			*		*			*		*	*	*	*		*						9
186	Polygenic risk score based phenome wide association study of head and neck cancer across two large biobanks	Young Chan Lee	*			*							*	*	*	*		*						7
187	Polymorphisms and haplotypes of TLR-4/9 associated with bacterial infection, gingival inflammation/recession and oral cancer	Arpita Jha	*			*		*			*		*	*	*	*		*						9
188	The analysis of Survivin promoter ( 31G/C) gene variation in oralsquamous cell carcinoma risk and prognosis	Canan Cacına	*			*							*	*	*	*		*						7
189	The association of epidermal growth factor variant with oralsquamous cell carcinoma	Baris Ertugru	*			*							*	*	*	*		*						7
	These studies are not considered for meta analysis
